# Supplementary material for: Massive expansion and diversity of nicotinic acetylcholine receptors in lophotrochozoans
Source: BMC Genomics. 2019 Dec 5;20:937. doi: 10.1186/s12864-019-6278-9 (PMC6896357; doi:10.1186/s12864-019-6278-9)
Supplement: Supplementary file 7 — Additional file 7: Table S1. Expression of nAChR genes (RPKM > 1) in different organs and at different development stages in C. gigas and P. f. martensii. [file 12864_2019_6278_MOESM7_ESM.xlsx]

## Sheet: C. gigas
GeneID	E	TC	FC	EM	M	B	RM	FS	EG	G	T1	T2	T3	T4	T5	ED1	ED2	D1	D2	D3	D4	D5	D6	D7	EU1	EU2	U1	U2	U3	U4	U5	U6	LU1	LU2	P1	P2	S	J
OYG10012301	47.3145	28.4097	28.3519	32.477	34.9563	27.5972	17.8148	24.8507	21.4909	16.9805	20.3422	16.8495	27.2597	24.0969	21.3713	19.3652	24.5435	33.0025	31.1958	40.7618	34.5742	49.9025	31.223	24.0017	24.2147	31.027	18.2388	26.0668	15.9655	24.5983	18.7952	25.6628	21.5646	19.8369	24.1099	13.503	8.84898	6.33958
OYG10018761	30.8806	24.464	22.2228	33.4843	78.9542	110.407	63.1334	45.4331	27.0538	14.9443	12.3419	8.2295	6.65087	3.17345	1.71564	1.44089	1.74361	1.3077	1.34316	0.945733	1.17029	0.946199	0.444401	0.315764	0.335955	0.228057	0.36288	1.92874	2.85774	0.700708	1.12381	0.335994	0.113481	0.592338	0.468148	0.440388	0.617902	1.69814
OYG10016138	25.5672	35.4489	30.7258	44.964	45.6261	48.1435	42.4367	65.4424	66.5576	56.7685	102.224	32.7878	40.9044	33.8714	35.4727	23.0179	22.2118	29.7136	26.3185	27.2133	17.6639	19.8495	21.6034	22.1749	18.8226	22.9744	16.5481	16.5075	14.9303	20.1444	18.7961	19.3992	20.3943	26.8458	17.5935	17.1596	22.3665	24.8075
OYG10012303	16.7773	10.6451	8.22018	10.4748	6.22765	5.17131	3.57035	4.76044	4.34335	4.42138	3.27963	2.0334	6.25732	5.33156	5.21486	4.88027	4.83018	11.2966	7.47677	12.0119	9.0085	11.4615	11.1495	11.7347	7.4052	10.7281	9.13266	7.78954	8.83411	9.58105	9.70804	11.0639	9.87583	14.1551	16.8471	16.366	9.68899	5.32552
OYG10014722	16.239	35.3364	28.8822	38.3466	21.2475	13.5379	7.88456	4.57977	4.22345	2.63722	3.24044	3.53626	3.71815	3.07753	4.53915	2.78226	3.94546	6.13335	6.48385	7.91805	7.12589	7.60079	10.0559	10.5034	6.16849	6.70863	6.32269	10.219	5.26559	6.46912	3.8838	4.359	4.67348	6.11199	4.13138	6.11196	2.42354	3.41561
OYG10025441	15.9124	3.25721	3.73838	3.78497	4.45597	4.82174	3.97422	4.24713	5.01152	4.57033	8.90069	6.12092	7.65486	5.4062	6.41732	5.73867	7.04301	8.53352	9.17487	12.9203	10.051	14.1864	9.00969	11.2233	10.0907	10.5615	5.7978	8.95389	5.53009	7.24723	5.01518	6.32778	7.41006	7.35167	7.85909	6.05042	5.62771	4.58744
OYG10008280	13.5377	9.0423	7.83334	9.63696	8.2837	5.34636	4.99991	5.41373	5.09875	3.51056	5.71827	3.68698	3.57705	4.32143	4.21041	2.91516	3.09043	4.90286	4.18066	4.50747	2.06965	2.9451	2.95857	3.99277	2.50216	3.19428	3.21198	3.91679	3.33558	3.2715	3.10043	3.22456	3.44385	4.24048	1.82142	2.62724	2.32394	16.7376
OYG10005134	10.9717	8.76602	5.66254	9.80177	10.2503	4.42389	3.21408	2.35697	0.796865	0.754398	0.972254	3.24073	3.25231	3.8987	4.3884	3.96522	6.22	6.40676	5.77541	6.91312	4.14766	5.15349	7.86996	7.78442	5.17291	10.3292	5.87728	6.25708	10.6495	6.15983	4.10008	5.77894	3.70844	4.61853	2.68397	2.3565	0.590423	0
OYG10001889	9.82489	5.67616	4.39034	6.30886	9.24898	11.1613	9.28826	7.80812	5.84134	3.55502	3.76148	5.24025	4.00771	4.88225	4.2984	3.33055	3.86744	5.4958	3.76321	4.84402	5.58897	5.46774	6.38117	5.22524	7.71501	14.4964	9.19799	10.7748	9.97264	7.80379	4.83031	4.47153	4.23265	3.60961	1.72153	1.31098	1.29841	0
OYG10003307	8.6076	1.55177	1.73491	2.3276	2.28547	0.858217	0.656493	2.24665	2.11593	1.14467	4.78083	3.20584	2.1838	1.84041	2.14301	3.02219	6.48846	7.6011	3.6351	6.23882	5.83061	8.64263	10.2732	8.81284	4.7247	10.0682	6.53705	9.50085	6.52568	8.43891	5.80642	6.13797	4.60683	5.16998	2.9695	4.246	4.8078	4.21283
OYG10003306	7.99561	5.22713	4.13492	4.55906	5.54616	5.67612	5.46589	5.81355	3.16991	3.45567	5.01356	3.13671	6.62428	6.25058	4.85219	6.50593	7.9665	12.5376	14.7284	20.1309	18.3228	33.8732	17.2469	13.9774	14.5809	16.4388	13.8686	20.391	17.5775	18.8927	14.9262	15.1708	13.5051	12.6085	13.3622	14.7003	20.1276	11.775
OYG10022176	7.26128	8.42785	6.34205	8.17717	15.6605	19.7759	15.199	22.9622	19.6793	21.171	30.4092	12.1157	12.8557	13.5155	16.2973	13.9498	15.9153	16.6339	17.5002	21.1147	15.3371	17.1759	13.5039	11.7985	8.31775	9.00482	8.67873	9.74858	9.03352	9.87859	7.52645	9.43807	9.17207	12.0553	9.4285	12.1371	10.3705	22.7003
OYG10005188	4.92329	4.61535	2.70002	3.82001	3.37722	2.28171	1.95257	1.55397	1.35902	1.28659	0.793638	0.875303	1.13288	1.07408	0.416893	0.910338	4.58997	6.63455	5.65727	5.47711	4.257	3.23807	6.13529	7.06548	2.32467	4.68271	2.53145	2.82347	3.43902	3.00052	0.860617	2.2407	1.73265	1.37218	1.35561	1.39116	1.6266	1.09273
OYG10014716	2.78721	1.70405	2.64605	37.5037	100.618	54.8968	19.5608	9.28104	4.14923	1.67599	2.20499	0.185286	0.218009	0.252626	0	0	0.107957	0.794953	0.124744	0.922256	0.474279	1.18634	0.770434	0.703829	0.320929	0.127083	0.202212	0.052428	0	0.052062	0	0	0	0	0	0.0818011	0	0.105142
OYG10012302	2.48296	1.29314	1.32528	1.0051	2.42399	1.07277	1.14886	1.67161	1.25948	1.55007	0.717124	0.738188	1.48895	2.73186	2.84618	2.55912	2.08909	3.01631	5.11185	5.39898	3.50916	6.00182	4.88605	6.30919	4.5664	3.32714	3.1074	3.6404	1.94217	4.91875	2.98097	4.54664	7.0542	9.31799	13.5112	10.3357	10.8437	8.13841
OYG10026571	2.1499	1.7635	1.87773	2.16424	1.93955	1.37154	0.959228	1.8237	1.2882	1.27762	1.62994	1.43813	1.69211	0.980399	2.1201	3.67987	4.78816	4.99488	7.46913	6.71997	6.31062	7.74639	5.85781	2.63389	2.66886	2.53639	2.91479	2.8485	2.52247	3.86769	3.15625	3.18324	3.36561	4.0991	4.19423	3.17456	3.6906	9.32656
OYG10018760	1.30481	1.01933	1.70945	1.25097	3.95795	5.07374	3.32054	2.47721	1.29064	0.845901	0.376853	0.748136	0.684648	0.113338	0.263945	0	0.0968673	0.118882	0.11193	0	0	0	0.0493779	0	0	0.228057	0.04536	0.376339	0.612373	0.280283	0.306493	0.111998	0.170221	0.236935	0.117037	0.733981	5.35515	11.6039
OYG10021323	1.13853	0.474363	0.220977	0.339593	0.158784	0.430417	0.150513	0.0613196	0.346511	0	0.438437	0.290131	0.11379	0.527434	0.460616	0.111757	0.450788	0.691544	0.130221	0.27507	0	0.275206	0.057447	0.459206	0.111673	0.132662	0.316635	0.547297	0.474962	0.815214	0.237719	0.651501	0.726137	0.826962	1.90627	2.13481	40.0174	85.611
OYG10013288	1.06283	0.797085	0.928285	1.18201	1.46745	0.878222	0.505822	0.566704	0.145563	0.183741	0.184179	0.32501	0.86042	2.76957	1.67697	0.938942	1.51494	2.32404	1.20347	1.50217	0.935924	1.84974	1.06183	0.617293	0.609852	1.3375	0.665063	1.14955	0.798093	0.958879	0.499308	0.875788	0.887381	1.27377	1.14399	1.1479	0.704636	1.56765
OYG10012297	0.836553	1.00829	0.626272	0.733287	1.05002	1.16176	0.568759	0.637216	0.92749	0.82641	2.1745	1.64452	4.40739	4.60897	8.26773	7.49596	10.54	15.9406	15.1314	18.32	19.1766	23.3988	9.93144	10.238	6.59358	7.89554	4.58659	5.79076	4.59915	6.31509	5.16519	7.26258	7.04691	9.50498	10.6765	10.8098	7.58354	2.17745
OYG10021702	0.736438	0.493126	0.459435	1.12968	2.70706	3.22158	2.04449	2.39681	1.8251	1.09126	2.64352	1.126	0.662428	1.09659	1.1492	1.1153	1.40585	2.41549	3.46551	3.4314	3.9116	3.43309	1.62436	2.44413	2.4611	1.76524	1.40441	1.95717	1.28375	3.38984	3.16316	4.87634	7.57604	10.5453	15.8534	9.58716	5.38063	4.3814
OYG10009628	0.624895	0.117162	0.873259	2.58815	4.78456	1.70092	0.991331	0.545228	0.342337	0.432123	0.541443	1.14654	2.69806	4.95026	5.76417	4.1956	4.00821	6.42219	6.56124	8.69619	5.13593	5.70969	1.47563	4.7182	2.75818	1.57277	2.1376	2.97387	0.82117	2.14771	1.99627	2.83207	3.45651	3.40416	8.60941	7.42399	5.32661	10.1929
OYG10026327	0.452981	0.318486	0.593454	0.304002	8.81285	91.373	69.5701	50.7761	23.3164	15.3684	27.2778	19.6525	27.0959	31.6345	36.8358	34.5153	34.0994	38.2584	36.8371	39.6449	32.5761	32.7663	18.0506	31.242	15.7951	15.6762	16.015	12.4934	13.7122	11.2386	6.91617	7.93181	8.98231	9.99396	14.749	15.9766	36.467	23.3846
OYG10011839	0.429831	0.537262	0.125139	0.219784	0	0	0	0	0.0654096	0	0.372429	1.31441	2.19093	1.79211	2.26066	1.39233	1.65932	2.03643	1.62236	2.49235	0.981312	1.71433	0.975964	0.104019	0.3162	0.150253	0.05977	0.0619867	0.134485	0	0.13462	0.147577	0.149531	0.468307	0.462652	0.290145	25.2401	24.2407
OYG10012304	0.426006	0	0	0.163371	0.401035	0.258831	0.0844768	0.103249	0.194483	0.0920591	0.0922788	0.407097	1.05378	0.666062	1.42189	3.10487	2.27708	2.5617	2.74078	3.12631	3.12615	4.63385	4.1593	3.17012	3.24355	4.2441	2.31029	2.85674	1.89936	2.97405	2.7018	2.63276	4.27929	7.19417	11.6926	7.54855	6.65735	3.78855
OYG10012299	0.411637	0.192945	0.269645	0.197326	0.0645847	0.20008	0.0816274	0	0.187923	0.177908	0.534997	0.314692	0.370269	0.107266	0.374707	0.363654	0.183356	0.112513	0.423734	1.00695	1.40966	2.23878	1.16832	1.56895	1.04472	1.83463	1.50255	1.51376	0.772756	0.97265	1.35368	0.847985	1.55732	2.46667	2.21534	1.45879	1.55947	2.32146
OYG10020200	0.38137	0.953376	1.22133	0.585012	0.398906	0.123579	0.0504169	0.12324	0	0	0	0	0	0	0	0	0	0	0.261718	0	0.124382	0	0	0.184583	0	0	0	0.054998	0	0	0	0	0	0	0	0	1.3244	2.20591
OYG10019062	0.369594	0.346476	0	0	1.23708	0.838342	0.293161	0.836045	2.86839	3.08824	8.9666	9.79508	8.42208	11.0435	11.8126	10.1218	10.8655	20.2043	14.3305	22.6361	18.2017	25.8634	13.2033	11.8957	10.3861	14.7283	8.42856	8.20816	6.01318	9.15648	9.14456	5.20272	6.36448	6.17439	4.24335	4.65703	5.13402	2.1378
OYG10028361	0.345009	0.323429	0.401777	0.220515	7.6505	74.9037	58.244	41.6974	19.2156	12.3265	21.6229	16.3528	23.5856	26.3717	30.5681	29.3616	26.7399	30.9309	30.5427	30.1327	25.7678	28.7715	15.3018	25.5485	12.7408	12.9044	13.529	9.55283	10.5787	9.73317	6.80741	6.63346	7.98151	6.89135	10.6454	12.576	30.0621	20.6544
OYG10018759	0.338626	0.158723	0.0492931	2.5323	26.3522	49.1584	35.2534	40.8713	44.0844	34.6369	55.3556	31.324	21.5247	10.4712	8.6309	3.93885	4.12282	2.83842	2.55624	1.77942	0.773091	0.429728	0.102517	0.0819475	0.174375	0	0.0235438	0.146502	0	0.0242465	0.0530277	0	0.0883518	0	0	0	0	0.195868
OYG10010941	0.324841	0	0	0	0	0.105262	0.171775	0.472379	0.889789	1.59114	4.691	10.9269	12.8566	15.1238	16.0334	14.827	18.2315	22.1381	17.3881	21.0724	15.8918	19.0805	17.0134	16.6656	15.7239	25.2086	13.8222	19.9564	17.0749	16.4212	16.1763	20.2985	20.5107	23.0047	28.5543	16.0071	9.9477	11.6494
OYG10020568	0.252391	0.236604	0.11022	0.145186	0.475193	0.858739	0.95093	2.20214	3.34146	2.72705	5.1391	6.27087	6.9243	6.31381	6.43293	5.79722	6.29567	8.69225	6.755	9.05522	6.91455	7.54974	9.74222	9.52824	7.29676	10.3225	5.15912	7.09755	7.46246	6.45163	4.62424	5.45929	4.54378	6.73709	4.07494	3.40738	4.18324	0.985415
OYG10011840	0.19923	0.124513	0.058003	0.0764037	0	0	0	0.0321908	0.0303179	0.0574043	0.632954	0.660008	1.13499	0.89988	0.967234	0.821364	0.887434	1.16172	0.751979	1.37183	0.519825	0.866845	0.633314	0.192855	0.146561	0.0696434	0.0277039	0.0574627	0.062335	0	0.0623975	0.0684034	0.0693089	0.217064	0.285924	0.134485	13.3343	16.0182
OYG10013962	0.130975	0.122783	0	0	0.164397	0	0.0519447	0.0634875	0.179381	0	0.567421	1.30168	2.47407	2.45736	1.9076	2.31416	4.08384	3.72316	4.58403	5.5535	5.7668	5.41377	7.85109	4.37405	4.27797	3.98322	3.49684	4.36318	3.1964	3.88256	2.83042	3.23776	3.554	5.13719	10.2913	6.63085	5.58218	3.75005
OYG10025998	0.128065	0	0	0	0.0803721	0.0622472	0	0	0	0.110698	0.110962	0	0	0	0	0	0.114088	0	0	0	0	0	0.232625	0.18595	0.39568	0	0.427392	0.332432	0.240413	0.330111	0.240654	0	0.467792	0.418586	0.413531	0.345786	1.57679	3.22227
OYG10020569	0.126195	0.236604	0	0.145186	0.237596	0.245354	0.400391	1.0399	1.72834	1.63623	3.17093	3.56957	3.17837	3.15691	3.52279	3.56752	3.37268	4.55309	3.5074	4.52761	3.45728	4.66711	6.07456	5.95515	4.23324	4.89656	3.00071	3.71257	4.14581	3.74086	2.37141	2.20971	2.56822	3.43729	2.03747	2.2148	1.6733	0.109491
OYG10002326	0.113742	0.106628	0.0993428	0.0872387	0	0.165856	0.0451099	0.110268	0	0.0983175	0	0.0869544	0	0.355671	0	0.100483	0.101328	0.248713	0	0	0.111289	0	0.309911	0.165153	0.552241	0.11928	0.332143	0.541296	0.320287	0.488652	0.961824	1.17156	1.06836	1.36316	1.8364	1.45879	0.754084	0.493428
OYG10004198	0.110589	0.622032	0.676124	0.254462	0.416427	0.053753	0.175438	0.107211	0	0	0	0	0.0994752	0.461083	0.268447	0.097698	0.295559	0.12091	0.341517	0	0.108204	0.48117	0.10044	0.160575	0.146436	0	0.0922675	0.382758	0.207606	0.237554	0.103907	0.113908	0.0577081	0.361465	0.119033	0.2986	0.628442	4.50966
OYG10003150	0.105205	0	0.0918871	0	0.198077	0.460226	0.250346	0.203984	0.240145	0.272816	0.273467	0.0804284	0.473163	0.109659	0	0	0.187447	0	0.108297	0.34314	0.205874	0.572182	0.286652	0.534653	0.325051	0.220655	0.219439	0.273094	0	0.0451978	0.0988487	0.32509	0.384292	0.229246	0.452954	0.35508	0.199283	0.547675
OYG10011842	0.059548	0	0	0	0	0.0578878	0.0236167	0.144323	0.0543703	0.154418	0	0.0455238	0.160691	0.248276	0.289097	0.210426	0.58354	0.455736	0.367787	0.323705	0.349583	0.388637	0.486749	0.0864635	0.236551	0.249789	0.173889	0.0257626	0.111788	0.102331	0.1119	0.122671	0.217515	0.324392	0.833233	1.0853	18.386	22.2678
OYG10023078	0.054885	0.0514521	0	0.0841923	0.378897	0.586903	0.478881	0.691712	0.927086	0.284652	0.903551	0.461549	0.543061	0.457668	0.732761	0.630333	0.684529	1.08013	0.960464	0.895069	0.912925	1.97012	1.57022	2.31109	2.2045	2.18717	1.78589	2.06583	2.1122	2.33436	2.37216	1.41331	1.14561	1.37535	1.00429	0.444583	0.571804	0.238099
OYG10024895	0	0	0	0	0	0	0	0	0	0.107513	0.107769	0	0	0	0.150961	0	0	0	0	0	0	0	0	0	0	0	0	0	0	0	0	0	0	0	0	0	0.117801	2.05039
OYG10011845	0	0	0	0	0	0	0	0	0	0	0	0	0	0	0	0	0	0	0	0.136206	0	0	0	0.0909538	0	0	0	0.216804	0.117593	0	0	0	0	0	0	0	1.42386	2.71743
OYG10028375	0	0	0.125139	0.0549459	0	0.0696413	0.227294	0	0.0654096	0.123847	0.124143	0.109534	0	0	0	0	0	0.156648	0	0	0	0.155848	0	0.104019	0.0632401	0.150253	0.05977	0.123973	0	0.123108	0	0	0.0747655	0.468307	0.154217	0.19343	0.135699	1.98898
OYG10011843	0	0	0	0	0	0	0	0	0.113293	0.214511	0	0	0	0	0	0	0.11054	0.271324	0.127728	0.269805	0	0	0	0.0900834	0	0	0	0.107365	0	0.0533075	0.116585	0	0	0	0	0.0837581	1.29272	3.22971
OYG10021184	0	0	0.242897	0.106651	0.349069	0.135175	0	0	0.0634806	0	0	0.106304	0.250155	0	0.168769	0	0.123876	0	0.286276	0	0.40816	0	0.0631455	0	0	0	0	0	0.130519	0	0.13065	0	0	0.302998	0.149669	0.187726	1.05358	3.01613
OYG10014720	0	0	0	0	0.118798	0	0	0.183511	0.0864171	0	0	0	0	0	0	0.167228	0.674536	0.827834	0.779423	0.411601	0.185211	0.411804	0.773647	1.09941	0.334203	0	0	0.327579	0.355355	0.162646	0.355711	0	0.0987778	0	0	0	0	0
OYG10001121	0	0.122783	0	0	0.821987	0.190986	0.103889	0.0634875	0.0597936	0	0.113484	0.100129	0.117813	0.13652	0	0	0.233362	0	0	0	0.128151	0	0.0594779	0	0.0578104	0	0.0546382	0.169994	0	0.056269	0	0	0	0.1427	0.563905	0.972524	0.620242	3.75005
OYG10018758	0	0.100046	0	0.0409268	0.40186	0.414982	0.296277	0.206922	0.194883	0.184497	0.739749	0.244761	0.287987	0.333716	0.129528	0.282842	0.380294	0.466721	0.329571	0.232055	0.522097	0.116085	0.0484635	0	0.0471047	0	0	0.184685	0	0.0458488	0	0	0	0	0.11487	0.0720388	0	2.22225
OYG10018400	0	0	0	0	0	0	0	0	0	0	0	0	0.232109	0.268965	0.156594	0.113981	0.459758	0.141061	0.132812	0.420816	0	0.140341	0	0.187338	0	0	0.0538227	0.111638	0.121104	0.277146	0	0.265786	0	0	0.277744	0.609642	1.09977	3.80602
OYG10023220	0	0	0	0	0	0	0.0576193	0.281692	0.265303	0.753492	0.629408	0	0.130683	0	0.352666	0.128348	0.129428	0	0.149553	0	0	0	0.197927	0.210952	0.0641258	0	0.303035	0.565694	0.272738	0.249664	0.819032	0.897866	1.36463	0.316577	0.312754	0.294209	0.1376	0
OYG10015877	0	0.0986251	0	0	0	0	0	0.0509961	0	0	0	0	0	0.109659	0.127689	0.278826	0.0937236	0.230047	0.216594	0.22876	0.411747	0.228873	0.429978	0.611032	0.325051	0.551638	0.219439	0.500672	0.0987498	0.316385	0.197697	0.216726	0.329393	0.573114	1.13239	1.06524	0.199283	0.273838
OYG10009907	0	0	0	0	0	0	0	0	0.0623113	0	0	0	0	0	0	0	0.121594	0	0.140501	0.296786	0.133547	0.296932	0	0.0990918	0.120489	0.143136	0.45551	0.354303	1.02492	0.99685	1.41068	1.1247	0.997136	0.74354	0.293824	0.276402	0.517086	0.828959
OYG10011508	0	0	0	0	0	0	0.107697	0	0	0	0	0	0	0	0	0	0	0	0	0	0	0	0	1.57717	0.839007	0.569545	0	0.939861	0	0.699975	2.29629	0.559404	0.566809	0.295859	1.16914	0.366606	0.25719	0.235605
OYG10020959	0	0	0	0.0502283	0.164397	0.063662	0	0	0	0	0	0	0	0	0	0	0	0	0	0.142397	0	0	0	0	0	0	0	0.169994	0.491754	0.056269	0	0	0.0683462	0	0.140976	0.0884113	0.248097	9.09104
OYG10009630	0	0	0	0.0374584	0.0613007	0.0474767	0.0774769	0	0.0891837	0.0844308	0	0	0.263581	0.101812	0.118551	0.0862907	0.0870164	0.533961	0.201094	0.955751	0.286711	0.531235	0.221782	0.354566	0.431128	0.204864	0.28523	0.464842	0.275049	0.419633	0.18355	0.301825	0.458731	1.0642	1.05135	1.05494	0.277532	0.169494
OYG10024896	0	0	0	0	0	0	0	0	0	0	0	0	0	0	0	0	0	0.543514	0.170577	0.360315	1.29707	1.08148	0.82775	0.601515	0.0731403	0.695099	0.345635	1.00367	0.155539	0.498331	0.155695	0.853403	0.60529	0.18054	0.535079	1.45413	0.627773	0.431316
OYG10011051	0	0	0	0	0.0786249	0.365364	0.347804	0.303636	0.0571939	0.216583	0	0	0	0	0	0.110677	0.223216	0.410917	0.644812	0.817237	0.367738	0.681366	1.25162	0.818584	0.552969	0.13138	0.313576	0.433608	0.117593	0.269113	0.235422	0	0.130749	0.136495	0.943928	1.43764	1.30521	0.326092
OYG10021183	0	0.125639	0.117055	0.154189	0.0841103	0.0651425	0	0	0	0	0	0	0	0	0	0	0	0	0.13796	0	0.131131	0	0.0608611	0	0	0	0	0	0	0	0	0	0	0	0	0.0904674	1.39627	10.9304
OYG10015878	0	0.22615	0	0.185027	0	0	0.0956749	0	0	0	0	0	0	0	0	0	0	0	0	0.524552	0.472073	0.262405	0.2191	0.700556	0.425914	0.252984	0.402544	0.62621	0.452871	0.414559	0.453325	0.496959	0.503537	1.577	1.81761	2.7683	0.22848	0.209305
OYG10025599	0	0	0	0	0	0	0.541319	0	0	0	0	0.260863	0	0.355671	0.41415	0.30145	0	0.37307	0	0.741965	0.333868	1.48466	0.774778	1.23865	0.451834	1.07352	1.13878	0.590505	0.320287	0.439787	1.60304	0.351467	0.8903	0	1.10184	1.61234	0.646358	0.592114
OYG10011844	0	0	0	0	0	0.0562726	0.0459154	0	0	0	0.300936	0.354029	0.208276	0.603371	0.140515	0.715943	1.13452	1.01262	1.31093	1.13282	1.58587	0.629656	0	0.084051	0	0	0	0	0	0	0	0	0	0.126136	0	0	2.8509	5.72553
OYG10020707	0	0	0	0	0	0	0	0.0611704	0	0	0	0	0	0	0	0	0	0.275945	0.389711	0	0.246948	0.549072	0.859608	0.549706	1.16971	2.24977	1.42139	1.41951	0.473807	2.38548	0.948563	0.909882	0.131704	1.78739	1.08665	1.1074	0.358564	0.109491
OYG10008996	0	0	0	0	0.082616	0.0639851	0	0	0	0	0.228121	0	0	0	0.159774	0	0	0	0	0	0	0.572763	0.298899	0.0955707	0.174311	0	0.549156	1.48076	0.49425	1.01798	1.60792	1.35591	1.57994	2.29478	1.842	2.39922	1.24678	1.48479
OYG10024901	0	0	0	0.0479287	0	0	0.0495665	0.121162	0	0	0	0	0	0	0	0	0.111339	0	0.257303	0	0	0	0.567548	1.54249	0.772291	2.22809	1.77265	1.62211	1.05579	1.12755	1.40913	1.67349	1.30434	2.17866	0.941654	0.843636	0.118369	0.650612
OYG10008611	0	0	0	0	0	0	0	0.122639	0	0.109348	0.328828	0.483552	0.22758	0.395576	0	0.335271	0.676181	0.276618	0.651103	0.27507	0.618876	1.23843	4.07873	2.57155	1.06089	1.19396	0.897133	1.75135	0.831184	0.706519	0.356579	0.3909	0.198037	0.551308	0.136162	0	0	0
OYG10004311	0	0	0	0	0.0817857	0	0	0.126337	0	0	0	0	0	0	0.158168	0.230253	0	0.712395	0.134147	0.708409	0.510029	1.27576	2.48552	2.17604	1.1504	2.32326	0.978545	1.9733	1.83481	1.00775	0.73466	0.134229	0.136006	0.425948	0.420804	0.439835	0.617126	0
OYG10022622	0	0	0	0	0	0	0	0	0.059643	0	0	0	0	0	0	0.346249	0.232774	0.428513	0.26897	0.426116	0.76697	0.284217	0.296641	0.379394	0.172994	0.685032	0.490505	0.90435	0.490515	1.40318	0.982014	1.34567	1.97705	3.84319	2.95305	1.85196	0.123736	0.340055
OYG10028083	0	0	0	0	0.118582	0	0.0749366	0.0457943	0.215649	0.163325	0.491145	0.144449	0.0849797	0.590842	0.114664	0.834615	0.673307	1.96252	0.972504	0.616277	1.7563	1.84974	0.858042	1.02882	0.917384	0.495369	0.591167	0.613093	0.177354	0.405875	0.621361	0.194619	0.542288	0.720516	0.711815	0.637721	0.894776	1.22953
OYG10016439	0	0	0	0.0604572	0.296815	0.0766265	0.187569	0.458499	0.863645	0.817619	2.59531	0.361561	0.709026	0.164322	0.956699	0.417815	0.140443	1.20652	0.811405	0.514188	0.462747	0.514442	0.357952	1.48788	1.32208	0.495971	0.394591	1.09127	0.295949	0.406368	0.444369	1.29904	0.658118	0.17176	1.01811	0.212832	1.49311	0.27356
OYG10014781	0	0	0	0.0394651	0	0.10004	0.0408137	0	0	0	0.178332	0	0.185134	0.321798	0.49961	1.3637	0.550068	2.02524	0.635601	1.79014	0.704832	2.68653	1.26178	1.49424	1.13556	0.863357	1.07325	1.15758	0.676162	0.751593	0	0.847985	0.537006	0.784848	0.443068	0.903058	0.974667	0.357148
OYG10018388	0	0	0	0	0.15035	0.349332	0.285036	0.870937	0.492158	0.41416	0.934083	0.915733	0.430983	0.998836	0.726915	1.69313	0.640264	0.916735	1.47964	1.30229	1.52361	1.43323	1.68626	1.73925	1.21602	0.628077	0.649602	0.829162	0.6746	0.257304	0.225092	0.370137	0.437542	0.391518	0.25786	0.323426	0	0.207855
OYG10025600	0	0	0	0.0279753	0.0915631	0.177286	0.0867937	0.176801	0.466239	0.378336	0.695271	0.167305	0.131235	0.304146	0.354154	0.193335	0.194961	0.319025	0.525645	0.713789	0.356877	1.19024	1.19257	0.900327	0.418576	0.6885	0.517334	0.25248	0.753193	0.626794	0.479785	0.676241	0.494861	0.874261	0.392592	0.689384	4.00724	6.26591
OYG10017000	0	0.215142	0.200444	0.0440054	0	0.111549	0	0.0556218	0.0523856	0.0991875	0.298273	0	0	0.239212	0	0	0.20445	0.376371	0.354362	0	0.336822	0.998533	1.61538	1.74945	1.62074	1.08302	0.813771	1.88648	0.969365	2.1198	1.29378	0.709156	1.73648	1.75028	1.72914	2.71102	1.0868	0.796471
OYG10014072	0	0	0	0	0.0741474	0	0	0.114538	0	0.102125	0.102368	0.451608	0.106273	0.123148	0.573584	0.208749	0.105252	0.387517	0.243237	0.12845	0	0	0	0.0857742	0.156444	0.123899	0.345005	1.12452	1.10897	2.0303	2.44217	1.94708	2.95928	6.30739	4.06937	4.62558	0.223796	0
OYG10024903	0	0	0	0	0	0.060894	0	0	0	0	0	0.47888	1.01421	1.30585	1.3685	0.996095	1.4509	0.54789	1.16066	1.36206	0.612897	1.09019	2.90149	2.63766	1.32712	2.36485	1.14978	1.24662	0.587967	1.39939	0.823978	1.93562	0.522997	1.09196	0.809081	0.845673	0.71193	0.434789
OYG10009701	0	0.0770558	0	0.0315221	0.412687	0.199763	0.228195	0.239059	0.262675	0	0.427319	0.188516	0.147873	0.171353	0.199527	0.363077	1.53775	2.2467	2.7076	1.96603	2.25189	2.50345	1.38109	1.1935	0.907009	1.37918	0.617213	0.782349	1.08014	0.600322	0.540613	0.761977	1.02942	1.88065	1.41557	1.831	0.856347	0.213949
OYG10023219	0	0	0	0	0	0.067227	0.329122	1.07268	1.45227	1.67376	1.19839	0.63442	0.373231	0.576661	0.503606	0.122188	0.246431	0.302435	0.142375	0.150372	0.270655	0	0.628087	1.30537	0.305239	1.16035	1.38475	2.93205	1.94735	1.30724	2.33916	2.99169	2.88695	2.56174	1.63758	1.21371	0.392986	0
OYG10028004	0	0	0	0	0	0	0.295265	1.80438	2.15257	1.39432	3.54788	3.69952	1.22773	1.29335	0.753	0.438472	0.5527	0.542647	0.638642	0.404708	0.121406	0.404908	1.29599	0.450417	0.164303	0.520493	0.8282	1.28837	0.931745	0.906227	1.04926	2.17271	2.00722	2.16303	0.667783	0.921339	0.235039	0
OYG10015789	0	0	0	0.115642	0	0	0	0	0.137664	0	0	0	0	0	0	0	0	0	0.31041	0.327845	0	0	0.54775	0.875695	0.133098	0.948689	0.75477	1.56553	0.566089	2.07279	2.54995	2.17419	2.8324	6.57082	5.51775	4.88524	1.428	1.30816
OYG10020157	0	0	0	0	0	0	0.0378127	0.0924303	0.174105	0.0824132	0.413049	0.364441	0.0857608	0.0993787	0.231437	0.168457	0.339748	0.521201	0.294433	0.518284	0.0932865	2.17787	1.169	1.73046	2.23037	2.19966	1.51139	2.02118	1.25289	2.21187	1.79163	1.76767	2.33835	1.86979	3.79703	2.12382	0.903	1.07538
OYG10017946	0	0	0	0	0	0	0.0692596	0	0.0797248	0	0.302625	0.267012	0.471251	1.09216	0.423911	0.154277	0.466724	0.572794	1.25836	0.759452	0.512605	1.3297	1.50677	1.52141	1.23329	0.915682	0.947062	1.2844	3.11444	2.55086	1.64082	2.87801	2.55159	1.90266	3.94734	1.76823	0.496194	0.151517
OYG10014613	0	0	0	0	0.0639503	0.297173	0.484953	0.839682	1.16298	1.84968	4.06135	4.51821	3.84963	2.23046	1.48411	0.720163	0.272332	0.557039	1.04893	0.886276	0.498506	0.775874	0.185094	0.295913	0.764596	0.961736	0.382575	0.661273	0.191291	0.700433	0.478707	1.04957	1.11664	0.666119	1.31615	1.58202	0.868583	0.795689
OYG10005187	0	0	0	0.0933823	0.15282	0	0.0965733	0.236066	0.111166	0	0.210985	0	0.219032	0.507625	0	0.215119	0.433857	0.532456	0	1.32369	0.476506	1.58922	2.32215	5.3035	2.90192	4.34111	2.33636	2.31766	1.59993	2.40609	0.686372	1.00325	1.27066	1.5918	1.04839	0.986222	0.691876	0.633812
OYG10007754	0	0	0.0468948	0	0.0336964	0	0	0	0	0.0464107	0.139564	0.12314	0.193184	0.671578	0.456165	0.664063	0.765312	1.81978	0.442157	0.758863	1.31335	1.16806	1.48732	1.20839	0.995343	0.844589	0.537558	0.998846	0.453574	0.899605	0.454029	0.884854	0.672425	1.87194	1.32921	0.833592	0.813635	16.258
OYG10024900	0	0	0	0.148436	0.404859	0.564406	0.307017	0.25016	0.294506	0.334573	0.335371	0.591809	0.580272	0.403448	0.939564	0.797867	1.72409	1.12849	0.796873	0.841632	0.631192	0.701706	0.878853	2.7164	3.53075	2.57074	1.93762	2.90258	2.54318	2.05088	2.54572	2.52497	1.95246	1.4057	1.11098	0.958009	0.122197	0.223884
OYG10009629	0	0	0	0	0	0	0	0	0	0	0	0.600776	2.12063	0	0	2.77699	2.10026	1.71838	0.808947	2.56315	0.768907	2.56442	0.356868	2.85264	2.08117	1.64823	0.655658	0.679976	0	3.03853	1.47674	3.23776	1.23023	2.56859	3.38343	1.5914	0.744291	0.681828
OYG10017435	0	0	0	0	0	0	0	0	0	0	0	0	0	0	0	0	0.702749	0.215615	1.21803	1.92967	1.54366	1.28708	4.38825	5.87015	3.30772	3.10218	2.05672	3.32748	1.85109	2.88063	1.85294	1.21878	0.926182	2.3635	0	0.665606	1.8678	1.02663
OYG10014783	0	0	0	0	0	0	0	0	0	0	0	0	0.479731	1.11182	2.75106	3.65149	4.03855	3.64438	3.15676	2.1744	2.87006	3.04566	3.20906	2.90397	1.35356	1.67789	1.83551	1.73053	1.25151	1.37476	0.501105	0.274669	0.417457	1.01687	0.287026	0.540014	0.126281	0.115683
OYG10021108	0	0.144709	0.134822	0.118395	0	0.0750302	0.550985	0.448947	0.140942	0.667154	0.133749	0	0.138851	0.160899	0.374707	0.13637	0.137517	0.337539	0.635601	0.503476	0.604141	2.51862	3.29465	3.69825	2.11214	3.23759	3.28415	4.07378	2.75294	2.12215	2.7557	3.33894	1.93322	2.18636	1.49536	1.66718	0.4386	0.267861
OYG10028377	0	0	0	0	0	0	0.044815	0.0547735	0	0.0976749	0	0.0863861	0	0.117782	0.137148	0.199653	0.402664	1.11189	0.348957	0.982821	1.32674	2.08952	5.388	5.25035	2.34415	3.6735	3.06402	4.39984	3.50013	2.03892	2.76044	2.67697	1.65103	4.18586	1.45952	1.22042	0.321067	0
OYG10024902	0	0.239518	0	0.0489912	0.320696	0.186282	0.0506653	0	0	0	0	0.0976631	0	0.133158	0	0	0	0.139671	0.131504	0.41667	0.624974	0.972709	1.50834	4.54455	3.10125	3.4832	3.62389	4.58732	3.4774	2.96369	3.72095	2.89485	3.06649	4.31473	4.12512	2.32831	0.604966	0.221678
OYG10009800	0	0	0	0.0519332	0	0	0	0	0.0618232	0	0	0.931752	1.58355	0.564616	2.13671	1.07672	1.4477	2.36894	1.39401	2.79738	2.25252	3.53528	4.24328	5.80062	3.28749	3.26633	1.35583	2.98799	0.88978	2.44351	1.52686	1.81332	1.27199	1.77052	1.16609	0.365649	0	0.352485
OYG10011838	0	0	0	0	0	0	0.0492108	0	0	0	0	0	0	0	0	0	0	0	0	0	0	0	0	0	0.109535	0	0	0	0	0	0	0.127806	0.0647491	0.135189	1.33557	1.42389	22.5638	27.7755
OYG10027928	0	0	0.223705	0.0982243	0.160744	0.0622472	0.0507904	0.0620767	0	0.110698	0.221925	0.0979043	0.115195	0.133486	0	0.565683	0.342265	0.140016	0.263657	0.556932	0.125303	1.81092	2.50072	2.6033	2.65671	2.8203	1.65614	2.82568	2.88496	3.8513	3.00817	4.08917	4.34378	5.8602	7.30571	6.4835	2.54713	0.444451
OYG10015788	0	0	0	0.0482777	0.0790065	0.0611896	0.0499274	0	0	0	0	0	0	0.131218	0.152793	0	0.2243	0.137637	0.259177	0.273735	0.123174	0.958544	0.628849	0.639767	0.333392	1.4522	1.15536	1.25267	1.41797	2.43377	2.36565	5.31637	6.30643	12.8928	9.2141	13.6814	1.66923	0.764574
OYG10018673	0	0	0	0	0	0	0.106581	0	0	0	0.232848	0.205447	0.24173	0.560228	0.97851	1.89929	1.91526	1.17527	0.829904	2.04521	1.31471	1.16927	3.17298	6.04819	4.50741	5.3546	3.92376	5.3482	4.79269	3.80997	4.29249	3.04484	1.2621	3.80631	3.47109	1.45123	0.763573	0.233164
OYG10008537	0	0.0339304	0.0316122	0.0138803	0.0908603	0.0879628	0.0717729	0.052633	0.0330471	0.0625719	0.0940818	0.359711	0.227898	0.0377265	0.219647	0.223826	0.354685	0.910155	1.22951	1.45597	2.5852	4.48817	7.08406	6.67435	3.914	6.11098	3.95591	5.29271	6.04724	4.69597	3.29871	3.8399	3.43744	3.2336	2.80497	2.39432	1.26836	0.314031
OYG10023077	0	0	0	3.13459	8.02109	11.1242	8.42844	15.344	6.78461	4.62458	6.43836	1.47698	0.802072	0.774527	0.721499	0.787742	0.264789	1.13738	0.305963	0.969444	0.581637	0.969922	0.539903	1.29472	0.196787	0.779248	0.185989	0.45007	0.697474	0.19154	0	0	0.0775505	0.161917	0	0.100318	0	0
OYG10008612	0	0	0	0.0353293	0	0	0.365366	2.18812	4.24779	7.16687	7.02433	9.57827	7.29226	6.14559	3.24258	3.33683	2.70833	2.51806	2.18114	1.2019	2.25346	1.40291	2.30094	1.73895	0.731922	1.83559	0.69176	1.71383	1.12413	1.58313	1.0387	0.9489	0.865314	1.20446	0.694114	1.11935	1.04703	0.959161
OYG10020570	0	0	0	0.103866	0.169977	0.329114	0.268539	0.328212	0.123646	0.468227	0.352009	0.103528	0.73087	0	0.164362	0.358906	0.482566	0.740295	0.557603	0.736153	2.38502	4.5664	6.45716	4.4242	2.86908	8.37885	6.2707	8.08514	6.22846	7.50508	4.19888	5.71892	5.15862	6.34436	3.7898	3.65649	1.02607	0.469981
OYG10000478	0	0.165946	0.309217	0.203656	0.111095	0	0.0702051	0.171611	0.0808132	0	0.153378	0	0	0	0	0	0	0	0	0	0	0	0.160773	0	0	0	0	0	0	0.0760496	0	0.911656	0.277117	0.385727	1.52428	2.6288	33.5312	68.6528
OYG10006254	0	0.115767	0	0.0473581	0.310007	0.120048	0.0979529	0.179579	0.507392	0.426979	0.427998	0.660854	1.44405	0.901034	2.09836	2.7274	4.29053	4.18549	3.43224	4.29633	3.26236	2.82086	3.19651	2.51032	1.30817	5.05064	3.19399	5.6098	8.5776	6.73781	6.61369	5.5967	5.99299	8.74545	4.38638	7.25225	3.74272	0.857155
OYG10016850	0	0	0.108374	0	0.545107	0.301557	0.246054	0.240584	0.396526	0.536277	0.107511	0.284578	0.111612	0.129335	0	0.219236	0.44216	1.62794	2.6823	4.04708	2.91375	6.20858	16.2281	12.4315	5.03863	7.93752	6.15974	7.19343	6.17281	7.35643	5.47948	6.77374	3.8202	2.56859	3.47247	3.6016	0.352559	0
OYG10013961	0	0	0	0	0	0	0	0	0.177698	0.168228	0.0843147	0.59514	1.1379	2.23145	2.48024	2.23514	3.38091	3.83009	4.70798	4.76083	4.09411	5.82166	5.3028	3.67365	3.09247	3.77577	2.51684	3.45218	2.55749	4.55684	3.0172	4.51039	5.58567	7.73952	13.6162	12.0863	4.79251	2.36401
OYG10026078	0	0	0	0	0	0	0	0.0455454	0	0	0.0814126	0	0	0.195877	0.570207	0.913087	2.09265	4.52009	7.25414	3.98403	6.06768	13.6955	11.862	3.47898	4.47905	5.91212	5.72276	6.50411	4.76253	7.54861	6.79782	4.35514	4.31473	5.52806	3.94427	2.60045	1.0679	0.244569
OYG10018674	0	0	0.116155	0	0.75117	0.646414	0.158232	0.838035	0.910703	0.459823	1.26753	0.406679	0.358876	1.10896	2.90542	4.81701	5.33143	7.12468	7.80322	5.34976	4.68442	6.22035	10.7499	18.924	11.153	8.36792	4.16091	4.66045	3.24558	3.14241	2.12423	1.23284	0.90217	0.86937	1.14516	0.448857	0.503828	0
OYG10012298	0	0	0.0895263	0.0393091	0	0.846981	0.203262	0.0993718	0.514745	0.354409	0.621696	0.235086	1.47522	2.45736	2.48817	3.25995	5.38762	7.06031	6.22537	11.8128	7.82279	10.7036	8.33208	5.50684	3.12176	4.29972	3.24979	3.23727	4.61821	3.91926	3.94867	4.85664	4.27907	5.80726	7.83338	4.15149	3.20369	4.53564
OYG10015249	0	0	0	0	0.0889363	1.30872	1.01164	0.549531	0.646947	0.489976	0.613931	0.541683	1.6571	1.32939	0.51599	1.87788	3.02988	5.42276	5.68915	7.85753	4.71428	9.86529	17.0536	13.4776	6.94293	8.02498	5.02492	6.37616	9.04505	5.78372	3.99446	4.81683	3.54952	2.16155	3.20317	2.20014	0.402649	0
OYG10001495	0	0	0	0.110196	0.811513	2.02519	2.16527	0.696428	1.96772	4.59505	14.4405	16.6953	15.8959	14.6761	15.5197	15.485	10.6235	10.0533	5.02847	5.1547	2.95209	2.03164	0.5872	0.521536	0.570737	0.150669	0.419549	0.186475	0.134858	0	0	0.147986	0	0	0	0	0	0.124655
OYG10012300	0	0	0	0.120548	0.460313	0.203718	0.207779	0.35553	0.287009	0.633999	1.18024	1.12145	2.73326	5.13316	8.52061	7.59044	9.1478	14.3199	11.8645	13.5562	10.8672	11.9673	7.66076	8.90024	5.59604	5.49409	4.32735	5.25848	3.93403	5.22176	4.43022	4.31701	5.24899	5.47967	6.76686	5.16322	5.25966	2.27276
OYG10019061	0	0.422802	0	0.34592	0.849148	1.31531	0.536612	0.437236	2.05898	3.50865	6.25249	9.65421	8.92509	5.64125	4.37919	4.78125	8.83936	11.3413	11.6066	15.2006	11.0321	15.2081	9.4213	5.89381	9.95343	7.56751	4.1392	7.21957	6.35004	9.68805	2.96632	4.18093	3.76558	3.93107	1.9418	0.608885	1.70863	2.34786
OYG10007588	0	0.118881	0	1.45896	7.00357	4.37633	3.41997	2.70466	3.29991	3.94616	3.95558	13.2817	8.66918	10.1779	10.4661	9.18648	9.8286	12.6169	9.13773	11.4433	5.70758	5.24169	5.98909	4.69535	3.07851	4.78752	3.5444	5.32176	3.57093	3.10539	3.57451	4.70227	2.97782	7.32269	4.23136	5.99208	5.88518	8.69205
OYG10006063	0	0	0.247093	0.108493	0.414282	0.550039	0.710604	1.27991	1.80816	2.68997	6.70011	5.83954	9.4156	9.82946	7.78301	6.49816	9.07312	10.7227	11.1635	14.0461	11.0723	13.2324	6.46644	5.75093	5.99378	6.32919	3.93395	4.81423	3.45211	5.0237	4.87324	6.11937	5.85591	7.08932	12.7894	8.97552	5.71615	3.51823
OYG10007206	0	0.282687	0.131687	0.115642	0.473121	2.56498	3.28883	3.72731	4.2676	5.21311	4.31108	8.29909	7.4592	8.01501	7.50286	8.52472	17.1928	22.0892	19.8662	16.884	17.8503	17.2203	18.6235	12.5881	8.05244	14.0722	8.36536	12.9808	10.6142	11.206	11.0498	9.47327	11.5656	9.19915	6.49147	6.41188	1.7136	1.04653
OYG10000261	0	0	0	0.130003	0	0	0	0	0	0	0	0	0	0	0	0	0	0	0.697915	0	0	0.737479	10.3142	6.15276	7.78059	12.798	8.62641	10.5596	8.27304	14.855	14.3331	12.9193	23.1734	28.4392	57.2861	55.1479	41.7387	15.2943
OYG10025575	0	0	0	0	0	0	0	0	0.205898	0.194925	0	0.172397	0.202843	0	0.273699	0.199219	0	0.24655	0.464265	0.245171	0.661929	5.39642	1.74089	3.11062	2.18976	7.09454	6.49102	10.8293	5.71504	7.65356	9.11084	14.6333	18.5926	26.5347	75.73	61.3451	46.7738	31.1091
OYG10021002	0	0	0	0.0396224	0	0	0.0409763	0	0.188672	0.357233	4.02846	8.13561	12.8252	18.0925	15.5496	16.2471	14.911	13.7813	11.1673	11.9069	10.1091	13.8233	22.9902	17.7773	12.0849	9.10137	8.87882	8.85052	4.84897	10.653	7.47489	8.83289	10.2977	14.5213	23.5762	18.5516	12.9169	9.8607
OYG10014866	0	0.11101	0	0	8.10051	23.8863	18.8794	19.6307	21.5159	21.5975	18.2632	32.0469	25.5638	27.6482	24.5767	19.6672	14.347	14.8887	14.2618	12.2306	11.007	8.2436	8.6577	6.10387	2.61334	3.72545	3.35913	4.76449	6.11324	3.71375	5.11802	6.22049	3.95472	7.2249	4.84341	6.31475	1.23369	1.54112
OYG10012645	0	0	0	0.04232	0.0692568	0.107277	0.393896	2.72807	8.81638	13.736	28.1113	29.7806	23.6247	23.9253	33.7523	35.6814	43.1581	43.0729	31.8071	24.9553	29.8009	15.4847	11.3757	8.97308	8.2317	13.1928	6.62913	13.8455	11.7048	9.43452	5.08061	4.88764	3.10961	3.0058	2.25682	3.20312	1.25421	0.191492
OYG10008054	0	0	0	0.0511322	0.251034	0.324038	0.0528795	0.12926	0.547826	0.691508	1.15526	5.40235	16.7906	38.3576	56.9632	48.0584	46.5621	38.3389	34.8616	32.7609	28.0483	48.1504	47.3487	30.2981	30.8377	32.579	15.7409	13.3251	15.2684	15.0078	5.7627	4.53203	2.71347	2.61482	0.430539	0	0.883965	0
GeneID	M	Di	Gi	A	He	Lp	Fg	Mg
OYG10020570	0	0	0.16463	0	0	1.63121	0	0.0342151
OYG10011845	0	0	1.62457	0	0	0.0815709	0	0.126612
OYG10025599	0.162561	0	0	0	1.00333	0.33326	0.326893	0.172426
OYG10001495	0.20534	0.544941	0	0	0	0	1.65167	0.108901
OYG10023219	0.461239	0.116577	1.28909	0.0547443	0	0.31519	0.397502	0.06989
OYG10017000	0.109333	0.145076	0	0	0	1.90519	0.439715	0.637824
OYG10024896	0	0.349172	0.268598	0.131176	0.812066	0.215785	1.26998	0.125601
OYG10016480	0.061619	0.0545092	0.104827	0	0	2.35803	0	1.14377
OYG10009907	0	2.9336	0	0	0.0668886	0	0.392272	0.482793
OYG10014781	0.147079	0.0867388	0.333616	0	0.201728	2.24466	0.394347	0.442013
OYG10004311	0.124167	0.43936	0	0	0	1.40003	1.74781	0.362181
OYG10011843	0	0	3.11748	0.0982254	0	0	0	0.909155
OYG10028377	0	0.571456	0.228952	0	0	2.57508	0.108252	0.685196
OYG10023220	0.553708	0.122455	2.17832	0.0575045	0	0.520272	0.139181	0
OYG10020200	0.0605619	0	3.45146	0.100633	0	0.124156	0	0.321186
OYG10006254	1.23546	0.15613	0.850721	0	0	0.603042	0.236608	0.156004
OYG10002326	0	0.0958692	0	2.251	0.167222	0	0.544822	1.29319
OYG10024900	0.245863	0.380615	0.261416	0	0.31614	2.01614	1.35962	0.0325979
OYG10017435	0	0.831109	0	0	0	0.706224	1.70034	1.54462
OYG10020157	0.136264	0	0.0772714	0	0.186895	0.0620779	0	4.84187
OYG10004529	0.414585	0.244499	0.117549	0.0459264	1.25098	1.20878	0.0555792	0.23453
OYG10013288	0.759505	0.940618	0.516832	0.0841357	0.416683	0.346008	2.24002	0.429652
OYG10023078	0.235326	0.277564	0.177929	0.0434478	0	4.86007	0.368058	0.721087
OYG10007206	0.502804	0.571871	0.672081	0	0	0.589018	2.31106	2.66659
OYG10027928	0.549094	0.377796	0.830334	0.101378	0.753116	1.08399	0.368058	1.97375
OYG10021184	0	0.234404	7.71968	0.110076	0	0.0905371	0	0.105397
OYG10011844	0	0	8.02243	0	0	0	0.22182	0.204756
OYG10015788	1.43937	1.27329	3.16288	0.149484	0.308467	0.778685	1.44722	0.890589
OYG10018761	0.310808	1.37473	1.71844	0.172152	1.22559	0.0353987	4.37502	0.576922
OYG10024901	5.47771	0.105341	1.31678	0.197871	1.10245	0.122062	1.07757	0.0631536
OYG10014866	2.08731	0.349332	3.11908	0	0.0580312	1.50347	0.340327	0.418861
OYG10025600	0.139011	0.276686	6.3556	0.144368	0.929479	0.261233	0.279537	3.72304
OYG10013961	1.39076	1.02524	0.157732	0	0	6.3359	0.279669	1.0572
OYG10005188	0.763641	1.15805	1.11353	0.861044	1.57107	0.708208	3.9487	1.88032
OYG10008612	1.18499	0.854138	2.76256	0	0	6.47815	0.176511	0.395692
OYG10014613	2.86414	0.558264	1.15619	0.0403322	0.199746	4.31252	0.683329	1.54472
OYG10001889	0.0544256	1.44437	0.0462948	0.135655	3.19121	0	9.74056	0.317507
OYG10020568	0	0.90411	4.75586	0.0998983	0	9.32588	0	0.159421
OYG10005134	0.118794	4.15095	0	0.246744	2.56621	0.0811787	8.71925	0.882025
OYG10011839	0.136515	0.241527	17.7664	0.340261	0	0	0	0.0361999
OYG10026078	0.492394	4.3162	0	12.1985	0	0.305891	0.810127	0.284878
OYG10003307	1.36689	0.511574	9.48038	1.8782	1.0816	1.97593	1.16291	1.42196
OYG10008537	0.534533	0.396589	0.322674	0.0429779	12.6113	3.32283	1.56033	0.612696
OYG10014722	0.468866	2.11531	2.63221	0.311637	3.2797	2.97974	7.54274	1.04437
OYG10015789	3.16048	2.41457	6.72081	0.119355	0.443332	2.35607	2.59994	1.90471
OYG10012304	2.58762	2.64812	1.42421	0.252925	0.835078	3.8139	0.918255	6.05438
OYG10020569	0.0601198	1.80822	5.06269	0.199797	0.0618435	15.8581	0.604474	0.191305
OYG10028083	2.02535	4.53886	4.51749	0	1.48154	7.04318	1.35759	1.83795
OYG10003150	0.200481	0	0.383692	0.0832824	0.309343	0.273999	0.806293	22.3279
OYG10025441	1.05554	2.05849	1.24474	1.19587	4.56531	1.7213	4.77582	6.97204
OYG10008996	3.51197	0.443821	6.29468	0.0521043	0	7.62833	3.02667	1.43017
OYG10001121	3.93102	0.938356	14.6488	0.725777	0.449302	2.08933	0.376423	0.52947
OYG10006063	4.26796	2.10633	2.675	0.298605	1.43263	12.4643	1.71649	2.78766
OYG10012299	5.39289	1.95162	2.25191	6.88377	0.151296	3.38374	1.87315	2.10606
OYG10012297	2.16348	2.06494	2.08241	9.41312	2.51834	4.20184	5.03747	2.02303
OYG10009629	3.36944	11.2603	2.86607	0	0	5.11672	3.01138	4.56668
OYG10018400	6.45391	2.50118	9.67238	1.48096	0	4.66233	2.59563	1.17353
OYG10007588	0.241655	1.4964	13.1554	1.05406	0	16.2246	0	1.15344
OYG10025998	8.41944	1.72707	2.64669	0.253446	0.376558	1.58429	3.18983	1.4884
OYG10021702	2.20529	2.12818	9.84811	0.7079	0.618686	3.32224	2.01573	16.6396
OYG10004199	4.94185	4.50278	10.3828	0.287408	0.66086	13.1367	2.48439	1.44148
OYG10011840	0.0632759	0.391824	43.5158	1.18286	0	0	0.445345	0.218127
OYG10012300	0.948435	3.8859	0.976586	16.3818	0.513488	19.4435	1.20455	1.93256
OYG10013962	4.67978	3.75342	1.96379	0.259206	1.66884	21.0638	2.13306	7.51185
OYG10004198	4.8997	2.56333	18.8667	0.306405	0.325173	23.7257	1.58916	2.82205
OYG10018759	0.18821	2.94931	0.0457406	0.0893541	0.027658	0.0367469	10.489	44.2897
OYG10009628	6.90668	14.537	6.53325	0.296806	0.306237	9.56149	10.8954	6.50482
OYG10021002	12.4531	4.87672	2.80517	0.163579	0	10.0235	4.94898	5.29918
OYG10003306	2.70649	1.72915	31.3349	0.957747	1.54671	15.3097	2.72124	5.63515
OYG10019061	31.7997	1.71064	10.052	0.535542	0.221023	7.04773	3.45654	1.59532
OYG10011838	0.118226	0.418338	65.5173	1.32604	0	0.161581	0.356611	0.376202
OYG10018760	26.7295	1.28308	27.2747	0.43038	0.426292	9.34526	0.520836	1.12637
OYG10000261	14.0504	2.85728	14.0119	4.15949	0.332257	22.1825	2.2733	8.1367
OYG10010941	11.9677	4.88272	3.15925	7.32876	8.91476	5.9574	4.77169	13.2138
OYG10019062	30.6958	2.59598	12.4809	0.926492	3.74322	7.7006	3.18663	1.52521
OYG10011842	0	0.602292	78.8591	1.13134	0	0.135702	0.0570468	0.496492
OYG10026571	8.64183	11.3821	8.9843	5.63753	12.2479	17.8913	7.46604	5.8732
OYG10021183	17.4305	1.29906	55.2872	1.48531	2.43011	0.261786	2.18267	3.55545
OYG10022176	8.40114	7.14034	12.5173	2.94251	5.59189	21.9695	11.7594	14.0362
OYG10025575	25.891	6.74752	3.28975	8.83644	0.110512	4.40483	4.75274	12.2497
OYG10020959	12.4794	10.7083	8.12052	3.26599	5.19907	6.86493	12.9238	40.6037
OYG10012298	7.08071	8.76919	1.95225	30.7125	0.150698	41.946	4.41887	7.6917
OYG10026327	17.8036	16.4652	11.8397	11.4748	1.8314	12.6454	2.16977	19.8568
OYG10018758	0.406736	0.179903	0.0864931	0	0.0522997	0	0.920144	122.361
OYG10008280	16.2444	7.73772	24.1036	3.18151	4.76841	47.1573	9.96998	3.33488
OYG10012301	2.16848	8.73317	3.20364	10.4779	8.7465	62.5492	10.7867	17.6137
OYG10024895	44.5596	1.20561	39.4147	1.08307	0.853351	42.962	0.595777	0.911335
OYG10012303	6.8718	6.76871	4.47717	51.7884	5.66508	62.4452	6.86025	5.97063
OYG10000478	0.168664	1.26822	163.336	3.36313	0	0.172886	0.339166	0.760322
OYG10016138	14.7837	16.8614	19.2581	15.4113	22.3809	19.3473	44.0319	24.0884
OYG10007754	38.3684	18.0341	18.8203	13.6223	14.2876	36.7069	16.2025	19.2632
OYG10012302	13.9975	7.44108	7.71399	127.488	4.79961	24.25	4.75734	5.89
OYG10028361	34.0231	28.8858	21.1576	17.2973	3.83238	26.1702	31.6195	35.1581
OYG10021323	469.415	181.05	102.218	99.8916	15.0026	154.973	287.22	196.662

## Sheet: P. f. martensii
geneID	E	Fe	B	G	ET	T	D	DF	EU	EL	S	J
CUFF448.771	328.277	213.064	609.135	579.724	1106.2	715.232	1852.89	234.991	450.882	356.787	263.391	126.421
Pm10029677	0	0	1.53734	5.45299	1.68004	15.7725	71.1795	13.6462	18.4587	8.16302	0.0666724	0.0953939
Pm10003889	4.43442	12.8616	2.38189	2.30189	1.07305	15.6516	35.6917	44.9071	15.1944	3.77097	0.397896	0.0437926
Pm10012681	5.97378	5.01102	2.72086	2.32572	7.06132	17.9942	34.8711	9.95876	12.4306	8.6728	2.47394	2.46846
Pm10008204	1.87426	2.42204	51.3238	84.859	35.191	11.9469	33.2353	3.17244	2.17945	0.791064	2.63678	2.40079
Pm10008740	0	0	1.37161	4.66544	3.87301	6.38968	31.75	7.68955	8.00453	6.64831	0.0679829	0
Pm10024955	0	0	22.3735	46.6389	39.234	28.854	31.4195	14.9402	37.171	10.5733	0.0690001	0
Pm10012670	7.92162	2.81972	8.62039	21.9116	11.4282	20.1848	29.8458	31.9646	17.5216	11.5039	12.0518	11.7627
Pm10008010	3.04886	2.62661	8.90983	9.65962	7.79906	36.223	27.8798	23.4744	15.1121	17.9366	25.8948	18.5639
Pm10025899	201.526	588.47	55.304	22.3734	37.1679	18.597	26.9685	11.7418	11.3178	7.25099	3.28933	6.78264
Pm10008011	0	1.38142	0.398746	0.260114	0.24251	21.6864	25.8849	16.9895	10.5157	14.1898	23.8784	8.86782
Pm10024954	0.111913	0.578483	1.00188	6.40482	21.1739	14.1758	25.2134	5.31718	21.3962	9.85001	0.0695202	0
CUFF527.86	0.867688	0.124587	1.72617	2.02686	7.08634	23.1839	24.2992	28.3868	12.6875	7.79375	20.093	20.6511
Pm10024952	0	0	18.4187	42.4363	49.083	7.20193	23.5149	13.9877	16.9053	1.57047	0	0
Pm10024956	0.671477	0	0	0.980329	7.38803	7.80778	22.1696	2.47136	7.67987	4.92501	0.0347601	0
Pm10020990	0	0	22.9854	15.1896	10.1046	6.13115	21.8104	14.2681	4.0037	2.88352	0.797479	0.198438
Pm10029544	0.340877	0.146834	0.712047	3.71591	9.27972	12.5375	20.7061	7.14739	7.21983	4.0764	0.741135	1.41387
Pm10029543	20.4021	22.4493	12.6586	30.2582	21.4465	14.9425	20.0995	7.6374	6.44615	2.75384	1.81951	2.60332
CUFF93.653	2.00637	0.259275	206.468	176.339	167.682	18.5644	17.9173	3.42368	7.36582	3.93489	1.2152	0.490398
Pm10026719	0.0964098	1.37045	0.949396	1.35124	0	3.72087	16.9133	2.77417	9.33862	4.3811	11.0497	5.26989
Pm10028948	0	0	0.193566	0	0.147154	1.17684	14.9963	1.30221	5.34283	3.4131	0	0
Pm10008013	1.59076	0.51392	0.356023	0.0580612	0.135329	24.6955	14.6926	17.6309	11.287	13.6016	30.3866	23.9033
Pm10029744	52.6397	144.77	14.0351	11.0958	25.1555	8.47654	14.1667	8.96269	4.72062	3.12885	0.96745	2.67614
Pm10002648	0	0	0	0	0	6.20234	13.8269	4.75333	3.51633	1.99869	0.545075	0.185687
Pm10021851	0	0	0	1.27143	6.29736	6.0596	13.8171	2.36749	7.71109	4.07895	0	0
Pm10012674	0	0	0	0	0.0746645	2.93129	13.3281	3.37705	1.98283	0.682212	0.477053	0.536297
Pm10014267	0.558162	0	110.43	122.56	97.0192	10.3843	13.1065	0.896426	5.51691	2.77672	0.797479	0.396877
Pm10015265	0	0	0	0	0	4.08612	12.704	4.52677	10.9411	6.30355	1.85552	1.17126
Pm10029676	0	0	0.360856	0	0	2.4931	11.9684	2.83226	5.94778	1.44611	0	0.2687
Pm10008719	0	0	0.602336	1.10018	0.824241	4.7274	10.858	0.900488	3.80017	2.12416	0.292573	0.179404
Pm10028949	0	0	1.58969	0.864166	5.74048	4.02706	10.4645	3.06974	7.18775	7.07841	0.0919238	0
Pm10025619	0	0	0	0.141366	0	0.479109	10.2601	8.0185	3.24718	4.05277	0.150375	0
Pm10027051	0	0	0	0.314147	0	4.52491	9.94921	1.07993	6.50196	5.14638	0.401001	0
Pm10006672	1.04579	0.122858	72.302	81.0323	42.7693	15.3826	9.37364	1.33603	5.45026	3.27435	8.68165	2.74627
Pm10031534	0	0	0	0	0	2.60848	8.72994	1.29592	4.07132	3.91125	0.367584	0
Pm10003891	0	0	0	0	0	0.72259	8.41687	5.51449	1.08995	0.948042	0.0647987	0
Pm10001809	0	1.44349	0	0.326162	0.38011	3.86891	7.3422	6.40038	4.83032	1.93691	2.51537	2.91639
Pm10002694	1.45878	4.77564	0.783563	1.64701	0.132375	2.26164	7.31815	5.66187	3.92737	7.67574	9.33378	4.88373
Pm10008741	0.460375	0	0	0	0	0.797276	7.30425	5.23726	2.24269	1.54152	0.178741	0.306887
Pm10000530	0	0	0	0.539096	0.471198	4.79605	7.11394	9.26616	16.8474	11.2602	2.1146	2.51274
Pm10015230	0.508463	0.0657066	0.273114	0.0890801	0.103814	4.62919	6.77645	10.3097	5.2985	1.14313	0.268478	0.745673
Pm10012184	5.45404	2.23188	4.88261	5.99855	10.3314	5.89206	6.51058	6.93449	4.77472	6.17439	6.35259	10.3415
Pm10015538	15.8207	10.1698	5.0842	5.117	7.56464	4.77712	6.21546	3.74613	3.80335	6.90796	7.45905	10.0233
Pm10003890	0	0.269597	0	0	0	0.412909	6.09987	1.81489	0.942655	0.249485	0.323994	0.231783
Pm10017080	0	0.565691	0	0	0.670329	1.24545	6.00274	0.952039	4.60493	2.72214	2.10747	1.75084
Pm10021041	0	0	0	0	0	1.80021	5.34763	0.663998	1.83697	0.580114	0	0
Pm10021368	0	0	0	0.753954	2.7092	0.638811	5.21846	1.6559	1.21532	0.566101	0.133667	0
Pm10015459	0	1.08602	1.25392	0.545312	1.46167	7.53114	4.99485	6.87354	3.95552	3.03733	4.61151	1.28642
Pm10008012	0.257961	0	0.461868	0.552366	0.234083	4.25463	4.56052	2.24409	1.86979	2.17996	1.4155	0.114638
Pm10028291	0	0	0	0.77646	0.603259	0.712704	4.26925	2.66921	0.250319	0	0.0688285	0
Pm10019102	0.621507	2.67716	0.55639	0.604916	1.48044	0.820056	4.22603	2.14882	1.37487	0.84233	4.89035	9.75902
Pm10009294	4.85386	11.069	21.0449	12.7834	2.13751	3.39061	4.14175	5.60458	1.96204	0.819462	1.83278	0.888203
Pm10009498	0	0	2.34047	0.395826	0.0658995	8.86351	4.0821	5.70205	3.63684	7.41078	20.3307	4.64734
Pm10031880	0	0	0	0	0	0.206616	4.03821	7.45154	14.426	11.0525	0.0432329	0
Pm10012685	0	0	0	0.350913	0.357835	1.33795	3.74539	1.96027	3.66963	0.43115	0.0933189	0.0667597
Pm10019129	0	0.51392	0	0	0.135329	0.0983884	3.69568	66.9308	13.1963	4.85092	5.62028	17.7618
Pm10006742	0	0.565691	0	0	0	1.35375	3.6711	8.20218	4.85217	0.785233	0.373906	0
Pm10020602	0	0	0	0	0	0.68515	3.66159	5.48248	3.35645	0.607166	0.215044	0.102561
Pm10013880	0	0	0.929282	2.59012	3.40388	2.14787	3.33666	1.76816	0.692886	2.84381	1.34828	0.96455
Pm10026907	11.921	12.3241	6.50024	6.01237	1.1801	1.28695	3.29148	1.88555	0.673305	0.414715	1.14446	0.626095
Pm10003748	0	0.585842	0	0	0	1.57021	3.0826	3.71629	1.66434	1.03006	0.457631	0
Pm10022546	0.207652	1.07336	0.278844	0.303163	0.0706615	1.23295	2.87099	1.18113	1.67128	1.29127	0.257987	0.415264
Pm10006744	0	1.02262	0	0	0	0.279683	2.86979	10.3641	3.89488	0.919294	0.561808	1.80861
Pm10015264	0	0	0	0	0	1.1355	2.83715	1.04705	2.15043	1.5967	0.388792	0.185426
Pm10015298	0.995708	0.457498	0.178277	0.258434	0.165649	2.2663	2.73828	4.38282	1.94958	2.08509	8.60449	18.3488
Pm10031648	0.366093	2.52313	0	0	0.166103	2.23409	2.71058	16.1688	7.54713	5.72052	9.85473	4.77231
Pm10012921	0.305776	0.131714	4.65356	6.54749	4.43954	2.72335	2.58741	6.61601	4.08731	2.63278	9.21247	30.167
Pm10032210	0	0	9.37146	7.31196	0.558779	1.52343	2.51225	0.549422	0.0579657	0.392737	4.20774	1.36827
Pm10027047	0	0	0	0	0	0.648206	2.48339	1.99239	1.31167	0.170904	0	0
Pm10002899	0	0.398792	0	0.660798	1.05013	1.22156	2.47142	1.10138	1.74299	0.393644	1.66142	1.69142
Pm10008009	0.187938	2.42865	0	0.219505	0	2.04581	2.47063	0.251529	0.318444	2.06767	8.75603	1.6704
Pm10023120	0.93378	1.20669	0	1.03609	2.22428	6.19125	2.4551	18.1836	7.99015	5.85133	15.2847	7.8015
Pm10012059	305.304	571.4	1414.57	909.174	495.082	2.50121	2.4212	1.21267	0.484827	0.821216	0.118497	0
Pm10012679	0	0	0.768668	0.125356	0.14609	1.64629	2.384	1.36462	5.60731	3.13173	1.23344	0
Pm10029613	0	0	0	0	0	0.62693	2.34163	1.04354	1.89917	1.21216	0.151362	0.346507
Pm10013407	0	0	1.17566	1.78948	7.52258	0.433199	2.33164	17.7226	1.85433	0.680536	0.305923	0
Pm10020604	0	0	0	0	0	0.108566	2.23792	2.27584	1.45614	0.419823	0	0
Pm10001004	0	0	0.0972552	0.380655	0.517552	0.806305	2.21609	2.61713	0.920382	0.571624	0.472399	0.579344
Pm10031878	0	0	0.169679	0.553434	0.515979	0.562698	2.19094	0.761008	9.60787	8.11441	0.117741	0.126346
Pm10023687	0	0	0	0	0	0.351419	2.0697	1.15422	2.063	0.922128	0.0945412	0.405804
Pm10002542	0	0	0	0.152113	0	1.35327	2.06633	4.88054	2.90557	0.436088	0.242711	1.73634
Pm10025644	0	1.38363	0.191705	1.43813	0.510087	1.48339	1.69877	0.573195	4.11222	2.5096	16.9606	13.6085
Pm10003586	0	0	0	0	0.15666	0.854225	1.66954	0	0.130011	0	0.57197	0
Pm10000376	0	0	0	2.50281	1.04171	0.151471	1.66524	0	0	0	0.285248	1.63251
Pm10002071	0	0	1.90669	0.919322	1.00836	4.58191	1.63711	1.61114	3.05965	5.09395	18.2639	13.8683
Pm10003472	0	0	0	0	0	0	1.5965	1.73292	0.23402	0.0990977	0	0
Pm10015537	7.89241	3.93825	1.60898	2.09917	1.54228	1.85592	1.52318	1.88249	3.24394	3.32673	18.2519	37.4007
Pm10027050	0	0	0	0	0	0.421799	1.44912	1.28352	0.511568	0.815541	0.959812	0.662965
Pm10029848	0	0	0	0	0	0.137744	1.4302	15.8345	2.62053	1.59795	0.0576439	0
CUFF448.7	0	0	0.763151	0.622282	0.145042	1.15995	1.35251	0.42784	1.29397	1.47817	2.54847	1.46799
Pm10028479	0	0	0	0.126269	0.51504	0.481434	1.3232	1.30221	1.98448	1.34455	0.268632	0.624575
Pm10012680	0	0	0	0	0	0.305249	1.28641	1.40361	1.88156	0.472155	0.459874	0
Pm10032173	4.57344	9.76448	3.38222	3.1353	0	0.295165	1.26194	0.798379	0.280771	0.47558	0.185284	0.530203
Pm10028950	0	0	0.587832	1.98121	0.670329	1.02885	1.24024	0.366169	0.865355	2.19865	0.0679829	0
Pm10017950	0.13204	0	0	0.0514059	0	0.566219	1.21705	2.62129	0.745764	0.336854	3.7047	6.51332
Pm10003585	0	0	0	0	0.214232	0.155753	1.21289	2.8437	2.04457	0.903435	1.6621	0.48961
Pm10002693	0	0	0.720626	1.88034	5.29578	0.663825	1.0947	2.51377	7.65322	17.8406	57.8383	48.8894
Pm10031533	0	0.963907	0	0	0.290084	0.632698	1.06269	0.855679	0.300922	0.101943	0.959812	0.378837
Pm10028947	0	0	0	0.124159	0	0	1.01196	0.569091	1.20082	0.406797	0	0
Pm10012683	0	0	0	0	0.164302	0.119453	0.984929	2.98869	0.238618	0.346439	2.28701	0.429143
Pm10026717	1.08158	3.81186	0.704188	0.746464	0.736096	1.94605	0.98058	6.84291	5.88665	5.17364	1.19105	7.38461
Pm10013868	0	0	0	0	0.488932	3.49543	0.976986	2.72422	1.18347	1.71823	6.39661	3.29904
Pm10032202	0	0	0	0	0.0701708	0.306097	0.888032	0.827949	0.58234	0.789111	10.3439	4.76528
Pm10020605	0.262008	2.5958	0	0	0	0.0864274	0.870986	4.09104	1.62781	2.92435	1.43771	30.7781
Pm10017081	0	0	0	0.128769	0	0.163656	0.799645	0.516443	0.996321	0.263688	2.84224	1.66585
Pm10023927	0	0	0	0.27166	0.791482	0.632974	0.790772	0.466937	0.131369	0.278146	0.650187	2.37738
Pm10023309	1.09666	1.09013	0.755201	3.34995	1.43531	2.00354	0.764812	3.10481	2.85876	3.02642	4.00887	2.36181
Pm10029311	0	0	0	0	1.12551	0.054552	0.749667	0.0737776	0	0	0.273951	0
Pm10018301	0	0	0	0	0	0.106726	0.733331	1.29906	1.18781	0.412707	0.133991	0
Pm10024953	0.403698	0	0	0.157169	0.274747	0.466081	0.732001	1.44078	0.532023	0.514949	0.125388	0.239205
Pm10029696	0.740299	0	0.220912	0.360269	0.839717	0.488399	0.727101	3.46775	1.08015	0.177058	0.498196	0
Pm10019136	0	0	1.41066	1.77908	2.28783	0.155936	0.619065	0.984165	0.0889992	0.25125	0.913601	1.2138
Pm10001806	0	0	0	0.0622282	0	0.158175	0.579647	0.641759	0.54166	0.40777	0.959812	1.13651
Pm10032199	0	0	0.352094	0.114841	0.60226	0.145954	0.579434	1.71073	0.777482	1.26989	21.103	2.27219
Pm10012684	0	0	0	0	0	0.432137	0.554264	3.50661	0.83857	0	0.0542531	0
Pm10025269	0	0.735578	0	0	0.145274	0.246442	0.387049	0.571364	0.361684	0.850879	1.67959	0.632404
Pm10012682	0	0	0	0	0.177273	0.386649	0.354229	1.04583	0	0.124596	0.242711	0
Pm10026718	0.484145	0.125128	0.43342	0.226186	0	0	0.351149	0.32398	3.33605	5.74336	1.29323	0.602433
Pm10009458	0	0	0	0	0.0632855	0.276063	0.33722	0.435581	0.472681	0.578242	1.38634	0.619861
Pm10004073	0	0	0	0	0	0.400709	0.305925	1.44515	0.11435	0.645636	0.0838456	0
Pm10028292	0	0	2.14485	1.78073	0.370584	0.32331	0.296201	0	0.123018	0	0.0676505	0
Pm10008742	0	0	0	0.248319	0	0	0.289132	0	0.120082	0.203399	0.990539	4.29899
Pm10006335	0	0	0	0	0	0.276872	0.253656	1.12335	2.30712	3.80082	5.21402	1.69097
Pm10000498	0	0	0	0.125659	0.292887	0.479109	0.243853	0.287982	0.0911489	0.154391	0.367584	1.24312
Pm10019132	3.089	0.515069	0.71364	0.116382	0	0.0986085	0.225851	0	0.1407	0.0476644	75.5173	106.676
Pm10032209	0	0	1.62452	0.192677	0.112273	0.163252	0.224345	0	0	0	0.51239	0.586496
Pm10021714	0	0	0	0	0	0.0947914	0.217108	0.192298	0.0270507	0.0458194	0.17851	5.27846
Pm10032208	0.223265	0	0	0	0	0.110471	0.202416	0.522915	0.409828	0.266992	7.03862	4.16721
Pm10006644	0	0	0	0	0	0.944528	0.192296	0.283868	0.898468	0.202914	5.2703	1.50813
Pm10029609	0	0	0.37441	0	0	0	0.189587	0	0.236217	0.400113	1.16912	0
Pm10032201	0	0	0	0	0	0.101797	0.186522	0	0.0580996	0.196822	2.93944	1.00571
Pm10019135	0	0.251899	1.39605	0.569177	0.132664	0.144676	0.176727	0.260885	0.0550484	0.0466214	85.7922	151.251
Pm10010404	0	0	0	0	0	0	0.166868	0	0	0	0.371589	1.22692
Pm10016494	0	0	0	0	0	0.615302	0.153739	0.605201	0.478879	1.02745	4.35401	0.301435
Pm10024951	0	0	0	0.360435	0	0.152695	0.139892	0.137673	0.174299	0.147617	2.20458	0.731427
Pm10001808	0	0	0	0	0	0	0.119474	0.440919	0.781508	1.32375	0.327444	0.234251
Pm10006114	0.122031	1.73466	0	0.427585	0.166103	0.0603808	0.110636	0	0	0	0.568542	0
Pm10025643	0	0	0	0.134079	0	0.0568015	0.104078	0	0	0.219649	1.06968	0.204064
Pm10031996	0	0	0	0	0	0	0.0956921	0.0706307	0	0.151464	1.34411	0.0938116
Pm10019133	6.69119	7.61431	0.804645	0.291608	0	0	0.0905428	0	0.0846091	0	66.5981	82.2837
Pm10019131	0	1.86074	0	0.056059	0.783977	0	0.0870303	0	0	0.137754	44.7535	53.7089
Pm10027043	0	0	0	0.0855638	0.0997163	0.0724967	0.0664179	0	0	0.140171	1.04669	0.976689
Pm10007202	0	0	0	0.0812856	0	0.137744	0.063097	0.0931442	0.078616	0.133163	1.21052	1.79385
Pm10012185	0	0	0.412141	0	0	0	0.0521732	1.77143	1.39762	1.3213	0.0714963	0
Pm10012899	0.604633	2.47426	0	0.235397	0.411499	0	0.0456811	0.134869	0.284583	0.0964072	1.22069	2.55265
Pm10031726	0	0	0	0.108381	0.252615	0.0918291	0.0420647	0.124192	0	0.221938	2.30575	0.865998
Pm10019134	0	0.546879	0	0	0.288017	0	0	0	0.119511	0.101216	78.9653	77.0612
Pm10006333	0	0	0	0	0	0	0	0	0	0.10268	1.16677	0
Pm10020927	0	0	0	0	0	0	0	0	0.0641763	0.108704	1.09406	0.100991
ID	A	F	Gi	Go	Di	He	MC	MO	PS	sum
Pm10001416	0	0	1.01856	0	0	0.0447312	0	0	0	1.06329
Pm10013407	0	0.0533956	0	1.0687	0	0	0.0825848	0.118681	0	1.32336
Pm10003537	0.195098	0	0	0	0	0	0.142424	1.12571	0	1.46323
Pm10026367	0	0	1.56755	0	0	0	0	0	0	1.56755
Pm10003892	0	0	1.52441	0	0	0	0.0941513	0	0	1.61857
Pm10015266	0	0	1.16935	0	0	0	0	0	0.526576	1.69593
Pm10015264	0	1.27237	0.441177	0	0	0	0	0	0	1.71354
Pm10012674	0	0.0535271	1.13421	0.16482	0	0	0.413941	0	0	1.7665
Pm10008012	0	0.0419537	0.161632	1.09806	0.0572455	0	0.259552	0.0466246	0.363927	2.02899
Pm10020927	0	1.05334	0.480567	0.512118	0	0	0.0428725	0	0	2.0889
Pm10001004	0	0.10601	1.53156	0.163212	0	0	0.122971	0	0.459791	2.38355
Pm10006333	0.073965	0	0.151311	0.403113	0.0714534	0.2658	0.0809928	1.45491	0	2.50155
Pm10003889	0	0.0480797	0.0926167	0.222069	0.0656043	0	0	0.0534327	2.08534	2.56714
Pm10003786	0	0.162482	2.19095	0	0	0.0343636	0.0628262	0	0.352363	2.80298
Pm10020607	0	1.40619	0.923443	0.098407	0	0	0.197718	0.213102	0	2.83886
Pm10026717	0	0.0959471	1.24757	0.443158	0.327298	0	0.0741987	0.426518	0.416146	3.03083
Pm10031996	0	0.0514977	0.496004	0.0792853	0	0	0.398247	2.23202	0	3.25705
CUFF44.583	0	0	0	0	0	0	2.23018	1.03016	0	3.26034
Pm10032173	0	0	0.373775	0	0	0.164147	0.0750269	2.80331	0	3.41626
Pm10026363	0	0	3.78278	0	0	0	0	0.116393	0	3.89917
Pm10009458	0.0961236	0.544434	0.21849	0.349253	0	0.153524	0.280685	1.05884	1.37745	4.0788
Pm10008790	0.719827	0.072804	0	0.112088	0.198681	0	0.73192	2.30593	0	4.14125
Pm10008739	0.0415928	0.353366	3.40348	0	0	0	0	0	0.510879	4.30931
Pm10032203	0	0	0.511909	0.636437	0.402896	0	0.091337	2.6908	0	4.33338
Pm10006804	0	2.51577	0.309331	0	0	0	0.206971	1.30871	0	4.34078
Pm10015265	0	1.15733	2.51837	0	0	0	0.198888	0.476362	0	4.35095
Pm10029609	0	1.73448	0.982694	0	0	0	0.0789015	1.58743	0	4.3835
Pm10032200	2.47852	0.539926	0	0.311724	0	0.628042	0.365348	0	0.585448	4.909
Pm10007202	0	0	3.7284	0	0	0.746871	0.157556	0.150947	0.294554	5.07833
Pm10027050	0.0367171	2.07962	0.951426	0.160088	0	0.0879642	0.643292	1.15558	0	5.11468
Pm10026718	0	0.425191	1.91113	0.145471	0.128927	0.599495	0.328813	1.26008	0.409814	5.20892
Pm10025269	0.0490343	0.312441	0.0668734	0.0534479	0	0.176209	2.49674	2.12194	0	5.27669
Pm10024951	0.0708902	0	4.39897	0.231813	0	0	0.194065	0.61355	0	5.50929
Pm10005287	0	1.19526	0.994241	0.501876	0.963728	0.505574	0	0.483031	0.942571	5.58628
Pm10031533	0	1.92365	0.701051	0.480264	0.567525	0.439821	0.482469	0.115558	0.901982	5.61232
Pm10025643	0	1.12021	0.755256	0	0	0	0.736346	3.11232	0	5.72412
Pm10024953	0.139103	0.131311	0.885315	0.505414	0.358346	0.444339	0.507735	2.99158	0	5.96315
Pm10013880	0.162582	0.18417	1.95123	0.354432	0.56542	0.272652	0.498484	1.58623	0.399395	5.97459
Pm10000530	0.119283	0.168902	1.13875	0.520079	0.92186	0.428654	0.478928	1.0011	1.22095	5.99851
Pm10012679	0.110947	1.36152	0.806993	0.161245	0.643081	0.2658	0.404964	0.931145	1.36275	6.04845
Pm10001806	0.183585	0.727866	2.15323	0.480264	0.638465	0.307875	0.402058	0.808904	0.450991	6.15324
Pm10001809	0.072168	0.0681254	1.08266	0.20977	0.185913	0.518685	0.316101	3.06626	0.738692	6.25838
Pm10015459	0.772213	1.09343	1.93078	0.491004	0.870323	0	0.211396	0.708851	0.197604	6.2756
Pm10012683	0	1.64904	0.73742	1.08808	1.36613	0	0.227724	1.24358	0	6.31197
Pm10024955	0	1.35486	0.156594	0.750937	0	0.96278	0.377192	0.963654	1.88044	6.44646
Pm10000498	0.0741436	2.8871	0.960619	0.484904	0.286504	0.355256	0.405942	0.875057	0.227674	6.5572
Pm10012059	0	0	0.179284	0.859745	0.253989	0.354305	0.935667	0.620597	3.83487	7.03846
Pm10012899	0	0.147502	1.23126	0.378489	1.27468	0.374345	0.0760453	3.16921	0.426503	7.07804
Pm10012185	7.9713	0	0.108173	0	0	0	0	0	0	8.07948
Pm10002648	0	5.70822	0.824689	0.564964	0.333807	0	0.094593	0.407813	0.176843	8.11093
Pm10003585	0	2.30375	3.32831	0.118228	0.314344	0	0.890778	1.19478	0	8.15019
CUFF448.7	0.917927	0.623885	0.2003	0.480264	0.141881	0	1.64844	2.02226	2.25496	8.28991
Pm10008009	0	2.75089	0.706545	0	0	0	1.98552	3.66859	0.397709	9.50925
Pm10023927	0	1.02135	2.18605	0.262076	0	0	1.22864	5.17083	0.738307	10.6072
Pm10002695	0	0	0	0	0	0	0	10.0096	0.716784	10.7264
Pm10014267	0	0.217865	0.209838	0	0.222956	0.0921529	0.505444	8.83742	0.944934	11.0306
Pm10032201	0.177226	0.200758	1.64357	1.85451	1.23269	0	1.35845	2.90042	2.17684	11.5445
Pm10029544	0	2.43931	4.69888	4.1823	0.151292	0	0.257235	0	0.721356	12.4504
Pm10026907	0	1.00464	0.305568	0	0	0.268387	1.34939	9.63712	0	12.5651
Pm10000376	0	0	0.215787	1.26475	0	7.58124	1.32831	2.57285	0	12.9629
Pm10002899	0.14178	2.05777	3.52885	4.17264	1.57511	0.55196	0.155252	0.223109	0.653052	13.0595
Pm10027472	0	0.191471	1.29092	0.515878	0.326577	6.07418	1.96194	3.8834	0	14.2444
Pm10006672	0	0.0231932	0.0446774	0.321372	13.0069	0.137344	0.107616	0.154653	0.603568	14.3993
CUFF93.653	0.207402	10.2787	1.50857	0.22607	0.467505	0	0.151406	2.3934	1.27375	16.5067
Pm10008742	0	0.414931	12.9884	2.31574	0.141543	0	0.441208	0.230564	0	16.5324
Pm10031726	0	9.2361	2.31117	0	0	0.0766021	1.78564	3.27052	0	16.68
Pm10012681	0.288899	3.68166	4.08778	1.02343	0	0	2.05627	5.39859	0.221782	16.7584
Pm10019136	0	0	0.0987329	0.315645	0	0	6.50044	10.253	0	17.1678
Pm10009294	0	0.928718	4.91977	0.857908	0	0.0392831	2.40599	7.8957	0.402808	17.4502
Pm10017950	0.227486	0.94487	11.0862	1.42165	0.908348	2.17998	1.06283	1.21712	0.465697	19.5142
Pm10029744	0.500858	4.00193	3.75691	4.6795	0	0.0857087	1.17525	4.67268	1.09857	19.9714
Pm10031648	0.0840972	2.02435	3.61281	0.916668	0.649932	0.0503685	1.1511	12.4397	1.03296	21.962
Pm10021714	0	0.233678	0.180055	0.143907	0.0637702	0	2.4938	19.2693	0	22.3845
Pm10017080	0.0754188	5.33956	11.2114	3.3705	0	0	3.30339	1.66153	0	24.9618
Pm10006644	0	0.413943	0	2.38989	0	0	1.44052	21.2764	2.24422	27.7649
Pm10026719	0.0664404	0	25.5073	2.02778	0.192553	0	0.254637	0.313657	0.40804	28.7704
Pm10017081	0	9.19845	12.1754	3.14708	0	0	4.3679	1.13584	0	30.0247
Pm10029543	0.0696042	11.2356	9.96732	3.11064	0	0	2.43897	1.47867	1.92362	30.2244
Pm10032209	0.341061	0	2.24819	3.34584	0.988439	0	8.27852	11.1813	4.88741	31.2707
Pm10023309	9.88301	3.21041	4.83642	3.16841	4.71755	0.174096	3.40576	4.89435	1.96369	36.2537
Pm10013868	1.40275	0.93471	0.506404	1.34913	0.956554	0	11.3395	18.698	6.33449	41.5216
Pm10032199	29.5097	1.39123	0.138618	0.147719	0.261838	0	0.556491	1.70607	8.32293	42.0346
Pm10008204	0.227937	21.9472	2.64233	1.73917	0.293596	0	0.041599	15.1844	0.699929	42.7761
Pm10006335	1.46536	8.24506	1.05183	3.44672	2.90571	0	5.99612	16.5056	3.55241	43.1688
Pm10032208	1.2309	0.544662	3.46233	3.85736	2.97275	0.230382	5.77049	23.4857	1.88987	43.4445
Pm10025644	0.110681	0.104481	49.8127	2.09115	0	0	0.44439	0.232227	0	52.7956
Pm10032210	3.11198	1.9028	3.37603	5.70489	2.04976	0	6.66045	21.9256	9.12166	53.8532
Pm10025899	0.643961	10.9926	18.9309	6.86326	0	0	2.46802	12.4417	3.95485	56.2954
Pm10032202	4.12115	4.17536	5.42665	7.51265	2.88295	0.808578	9.88131	18.505	5.01832	58.332
Pm10009498	3.00282	6.04717	9.0551	12.5833	3.09424	1.27892	7.30696	10.6582	11.6797	64.7064
Pm10015298	0.632818	5.38712	38.8993	4.87	4.61075	3.30611	7.57231	4.83511	3.04357	73.1571
Pm10019102	0.642463	12.0284	21.2721	10.2709	0.137922	0.171019	8.01217	19.6021	1.31522	73.4524
Pm10012921	0.245845	2.43677	34.9655	14.9299	0.407137	0.126209	11.345	11.3849	1.07846	76.9198
CUFF527.86	0.166101	0.94078	47.3448	4.77977	0.898581	0	15.6056	9.04377	2.85628	81.6357
Pm10008011	10.6206	35.5536	4.73049	3.47967	3.02462	0.257383	7.52909	17.8239	1.88514	84.9045
Pm10002694	16.4871	8.25627	1.32535	4.96762	0.906428	1.04366	17.1363	31.8505	3.08702	85.0602
Pm10002071	0.829607	4.87954	47.3893	12.1035	1.23298	0.0764429	8.21084	11.0465	1.37173	87.1404
Pm10020605	14.2945	2.38626	17.8122	20.7967	11.3961	0.0720961	4.21798	1.32597	18.8514	91.1532
Pm10023120	0.0643511	18.9073	8.86402	1.96401	0.124332	0	10.147	48.7082	3.95208	92.7313
Pm10012184	4.16581	14.6802	9.2269	4.84805	5.26495	24.0124	16.3258	15.181	8.46391	102.169
Pm10012670	9.77417	21.9172	17.6992	5.38042	3.97902	10.6313	16.5018	22.6341	13.6517	122.169
Pm10015538	2.9074	14.3693	29.3192	24.9262	5.61736	5.59237	14.4183	12.8896	13.22	123.26
Pm10008010	26.2759	55.6209	8.7118	6.87069	1.32984	0	10.8029	18.1089	4.52375	132.245
Pm10019131	0.297693	0	155.316	2.09115	0	0.158487	1.19526	0.208203	0.812562	160.08
Pm10008013	76.7044	40.6505	7.61566	3.21141	1.12523	0.861774	10.8414	25.9306	2.10395	169.045
Pm10019129	19.5958	13.1944	9.71814	27.0356	11.1199	0	28.2101	40.4323	25.2475	174.554
Pm10019133	0.619415	0.0487265	207.437	5.92649	0.132974	0	2.6754	0.108303	1.47937	218.427
Pm10019132	0.377685	0.145852	221.536	5.61382	0.132676	0	2.06785	0.972546	1.89779	232.744
Pm10019134	0.583287	0.15486	237.952	4.2121	0.14087	0.305681	0.798386	0.286836	0	244.434
Pm10019135	0.570922	0.190215	278.383	3.66066	0.648866	0.201143	3.93489	0	1.44376	289.033
Pm10015537	7.64694	12.9248	104.363	76.7195	15.2948	4.83803	40.128	29.6174	183.719	475.251
Pm10002693	728.74	22.2557	1.13483	31.4428	0.893167	0.33225	36.6493	30.9897	7.9494	860.387
CUFF448.771	17.298	240.493	277.196	1029.45	36.3702	4.26602	22.6556	29.4889	337.972	1995.19

## Sheet: B. platifrons
ID	A	F	Fg	Gi	M	VM
Bpl_scaf_2723-1.6	0	1.01949	0	0	0	0
Bpl_scaf_40595-8.10	0	0	0.27273	1.37115	0.181876	0
Bpl_scaf_40595-8.25	0	0.0964599	0.405204	1.30587	0.0827374	0
Bpl_scaf_29696-0.2	0	1.05575	0.467833	0.200762	0.266714	0
Bpl_scaf_10277-10.23	0.145796	0.383792	0.176265	1.35841	0.110671	0
Bpl_scaf_37944-0.1	0.116234	0	1.73432	0.389855	0	0
Bpl_scaf_11586-6.10	0.201473	0.0446699	0	1.92988	0.115032	0.0697656
Bpl_scaf_31966-0.6	1.0307	0	0.582914	0.988071	0	0
Bpl_scaf_48970-0.5	0.169395	0.0997671	2.09024	0.16206	0.0855768	0.0782962
Bpl_scaf_52731-4.10	0.144507	1.86545	0.32111	0.346477	0.110513	0
Bpl_scaf_45915-1.0	1.744	0.191364	0	0.366655	0.616253	0
Bpl_scaf_27805-12.10	0.190303	0.632591	0.223939	1.59477	0.760142	0
Bpl_scaf_28627-0.4	0	2.01924	0	0	0.347751	1.2149
Bpl_scaf_55001-0.9	0.162212	1.15711	0	2.17907	0.310707	0
Bpl_scaf_40595-8.5	0.032322	0.0569893	0.904887	2.81204	0.109945	0
Bpl_scaf_51185-0.20	0.145872	0.538383	2.50663	0.382804	0.334717	0.201823
Bpl_scaf_48198-5.5	0.0922471	0.367876	0	3.53364	0.491145	0.127799
Bpl_scaf_13680-1.12	0.109429	0.36911	0.362265	3.60435	0.387196	0
Bpl_scaf_25605-2.14	0.826986	3.78624	0.790318	0.0912482	0.691225	0.0572991
Bpl_scaf_27158-5.0	1.16732	0	4.90732	0	0.520728	0
Bpl_scaf_58205-2.64	0.627138	5.053	0.432914	0.20085	1.68984	0
Bpl_scaf_59901-0.4	0.132903	0.354599	7.63091	0.06371	0.40606	0
Bpl_scaf_45915-1.1	1.0389	0.864284	1.09599	5.04709	0.730383	0
Bpl_scaf_33726-0.5	0.399185	1.85848	0.700714	3.53686	2.54483	0.207348
Bpl_scaf_5538-13.6	0	0	0	11.6965	0	0
Bpl_scaf_27158-6.23	1.44977	0.249566	8.87497	1.23371	0.489493	0
Bpl_scaf_25624-0.12	1.09098	0	2.31154	9.27863	0	0.615519
Bpl_scaf_42954-1.12	4.87927	3.60128	1.12087	0.860595	2.79774	0.355835
Bpl_scaf_42362-2.2	1.49453	3.20254	3.70835	2.27561	2.29902	1.091
Bpl_scaf_40962-7.33	0.609493	10.7842	0.333405	1.87155	0.0956041	0.47182
Bpl_scaf_5538-11.2	0.089688	0.317858	14.2356	0	0.102298	0
Bpl_scaf_29696-1.23	4.53588	2.45474	5.4099	1.93014	0.861765	0.174592
Bpl_scaf_644-0.7	3.70658	5.05819	4.47025	3.52572	2.14947	0
Bpl_scaf_41513-0.17	2.6746	2.45391	6.76598	2.10403	3.5197	1.70489
Bpl_scaf_28627-0.19	0.911186	7.05269	3.27069	2.24926	6.04768	1.32895
Bpl_scaf_36366-5.8	1.38785	0.51352	5.40218	13.5424	0.308635	0.320269
Bpl_scaf_26503-1.0	2.2289	16.9396	0	0.574945	1.96564	0
Bpl_scaf_50283-2.20	0	0	23.8663	0	0.034918	0.12721
Bpl_scaf_49956-0.51	14.5545	3.75127	1.52593	0.978177	3.84551	0.0941215
Bpl_scaf_62215-5.22	6.23718	3.89092	5.8413	6.59969	2.91958	1.37362
Bpl_scaf_27805-13.5	7.24568	5.1113	8.38435	5.8217	0.322971	0.46601
Bpl_scaf_26503-1.19	1.14954	21.619	0.671411	6.67325	1.80139	0
Bpl_scaf_42954-0.30	10.3793	18.1317	4.72122	1.48115	3.78645	0.917427
Bpl_scaf_58205-2.45	4.27064	22.4739	0	4.91942	13.9578	0
Bpl_scaf_33070-0.21	1.31656	9.78354	1.6177	30.776	15.492	0.456358
Bpl_scaf_49956-0.52	5.61053	47.9345	1.59171	0.149189	4.34982	0.215989
Bpl_scaf_13236-3.2	13.3795	12.2121	20.1515	14.8512	8.12206	1.58169
Bpl_scaf_49956-0.7	40.2251	31.4078	1.0886	0.093131	12.1952	0.0672961
Bpl_scaf_8610-0.11	53.7438	6.59553	10.8902	4.59002	9.15279	0.676215
Bpl_scaf_2913-0.9	10.1945	0.165594	59.6432	16.9961	1.92184	0.256172
Bpl_scaf_42954-0.29	27.2153	35.6008	5.01734	5.98972	17.4567	3.66222
Bpl_scaf_43190-0.11	0	0	0.130302	0	0.0862214	130.783
Bpl_scaf_28627-0.0	8.72447	38.7236	19.2922	3.24444	83.6135	1.52733

## Sheet: M. philippinarum
SeqName	A	F	Gi	M	VM
Mph_scaf_36471-0.4	0	0.119464	0	1.09201	0.0486234
Mph_scaf_41264-0.1	0	0.0666912	0.151355	1.1176	0
Mph_scaf_39984-0.2	0	0.146302	0	0	1.19159
Mph_scaf_34686-0.28	0	0.188659	0	1.20725	0.18449
Mph_scaf_70661-0.9	0	0	1.88868	0	0
Mph_scaf_41076-0.2	0	0.0619997	0	1.13346	0.706491
Mph_scaf_13934-0.2	0	0.10127	1.60548	0.231432	0
Mph_scaf_31636-0.2	0.226916	0.107443	0.486863	1.14584	0.174975
Mph_scaf_72159-0.0	0	0	1.90841	0.240648	0
Mph_scaf_74252-0.16	0	0.739228	0	1.36756	0.0859941
Mph_scaf_46761-0.0	0	2.08908	0	0.0816087	0.0872352
Mph_scaf_52734-0.9	0	0	0.408847	1.97644	0.0245932
Mph_scaf_15356-0.2	0	2.02476	0	0.544394	0
Mph_scaf_30196-0.3	0	0.16258	1.96468	0.330257	0.132381
Mph_scaf_27820-0.42	0.394591	1.17991	0	0.817171	0.240515
Mph_scaf_32119-0.4	0.0707117	0.638382	0	0.204769	1.86227
Mph_scaf_41175-0.6	0.271449	0	0	2.28891	0.314734
Mph_scaf_35240-0.0	0.49619	0.404167	0.152224	0.205265	1.70206
Mph_scaf_52166-0.3	0	0.0553275	0.376141	2.61304	0
Mph_scaf_57972-0.0	0	0	3.06604	0	0
Mph_scaf_45084-3.8	0	0	3.09908	0	0
Mph_scaf_6747-1.4	0.528094	0.150126	0	1.90601	0.570571
Mph_scaf_66590-0.4	0.509727	0.401372	0	1.7117	0.587597
Mph_scaf_53616-0.4	0	0	3.00181	0.0612767	0.229398
Mph_scaf_41419-0.5	0	0.258157	0	3.03425	0.0601105
Mph_scaf_45084-3.4	0	0	3.43213	0	0
Mph_scaf_8661-0.4	0.248516	0	0	3.31356	0.0957069
Mph_scaf_6747-1.3	0.158295	1.0467	0.339299	1.02502	1.0948
Mph_scaf_36471-0.16	0	0	0	2.47734	1.29092
Mph_scaf_64697-0.1	0	0	0.132144	0.0888037	3.55896
Mph_scaf_43683-0.2	0	0	3.9521	0	0
Mph_scaf_45084-3.11	0	0	4.12064	0	0
Mph_scaf_39957-0.3	0	0.507042	1.75875	1.88828	0
Mph_scaf_8218-0.1	0	3.37977	0.120714	0.708083	0.0861417
Mph_scaf_71678-0.1	0	0	4.29081	0	0.039002
Mph_scaf_20388-0.0	0	0.0568572	4.67606	0	0
Mph_scaf_5160-0.0	0	0.833932	3.05627	0.586366	0.365449
Mph_scaf_53344-1.9	0	0.0559971	4.56872	0.341246	0
Mph_scaf_37073-0.0	0	0.570083	4.16798	0.496325	0.0331788
Mph_scaf_17341-0.0	0.153363	0.0724281	2.62974	2.97906	0
Mph_scaf_51805-0.3	0	0.122791	5.92523	0	0
Mph_scaf_28301-0.14	0	1.48653	0.887684	4.17103	0.127278
Mph_scaf_64154-0.3	0	0.056338	5.9698	0.429154	0.38146
Mph_scaf_72384-0.0	0.117236	0.443947	4.52733	1.77543	0
Mph_scaf_71406-0.3	0	0.545656	2.25612	3.98678	0.572444
Mph_scaf_72478-0.10	0	0	0	8.22841	0
Mph_scaf_45084-3.7	0	0	8.34607	0	0
Mph_scaf_28301-0.15	0	1.2651	0.637692	6.84984	0.114053
Mph_scaf_27820-0.8	1.27205	3.86717	0.796163	2.29549	0.654435
Mph_scaf_9399-0.2	0	1.59451	2.63057	3.75244	0.940779
Mph_scaf_18534-0.5	0.713793	0.351502	2.35353	5.22815	0.615356
Mph_scaf_57751-0.0	0.566218	0.140235	1.24826	7.26641	0.354602
Mph_scaf_4509-0.0	0	0	9.44215	0.178733	0.143258
Mph_scaf_23972-0.1	0	0	9.88653	0	0
Mph_scaf_66838-0.1	0.0543653	0.517334	7.0074	2.83767	0.0843675
Mph_scaf_70760-0.3	0	0.698697	9.04138	0.684314	0.243873
Mph_scaf_69630-0.5	0	0	10.6175	0	0.0714162
Mph_scaf_11860-1.19	0	3.31553	4.89729	2.34016	0.178922
Mph_scaf_45084-3.28	0	0.0510542	10.7538	0	0.0415774
Mph_scaf_68024-0.0	0	0	3.93326	8.14747	0
Mph_scaf_73759-0.13	0	0	10.216	0.685574	1.39069
Mph_scaf_74575-0.1	0.117592	2.61603	1.13526	7.97106	1.13295
Mph_scaf_12719-0.14	1.91817	10.6087	0.167064	1.654	0.281658
Mph_scaf_12988-0.4	1.95261	0.12633	2.6674	8.78959	1.20081
Mph_scaf_39957-0.13	0	0.332818	12.7362	2.27752	1.14083
Mph_scaf_35462-2.2	2.04438	2.83803	3.15832	6.67164	2.09993
Mph_scaf_66053-0.6	0.115831	0	18.1013	0	0.0224608
Mph_scaf_362-0.15	0.0582058	1.60575	6.56409	10.3348	0.067718
Mph_scaf_43508-0.9	0	1.62716	8.47698	4.21221	5.01304
Mph_scaf_20760-0.16	0	6.41914	1.01177	11.9499	0.579935
Mph_scaf_45084-3.5	0	0	20.7106	0	0
Mph_scaf_54330-1.5	0	0.0556603	20.0563	0.423993	0.317227
Mph_scaf_35467-0.11	1.29767	1.63141	2.86837	14.6376	1.30002
Mph_scaf_39957-0.9	0	0.0603815	15.5229	3.95557	2.50668
Mph_scaf_15340-2.3	4.49641	4.85661	5.2014	5.52765	2.75807
Mph_scaf_57417-0.5	0.287574	0	17.9083	2.69006	2.04469
Mph_scaf_45084-3.6	0.0934676	0.0443288	24.2757	0	0
Mph_scaf_10076-0.2	0	0.184619	20.574	3.90731	2.02964
Mph_scaf_18962-0.3	2.42495	0.809973	3.55177	9.94061	14.77
Mph_scaf_73759-0.5	2.64663	2.43408	10.6244	14.0706	2.80948
Mph_scaf_4111-0.4	0.825575	1.09336	2.63624	8.85313	19.5765
Mph_scaf_51201-0.4	0	0	27.6007	3.52121	2.07727
Mph_scaf_34686-0.6	14.453	12.2601	2.08813	10.8459	1.50355
Mph_scaf_15446-0.6	0	5.5599	31.6052	4.74763	0.0498078
Mph_scaf_42943-0.5	6.50808	10.7791	9.4369	16.1613	5.24683
Mph_scaf_9970-0.10	12.5405	4.0168	9.42405	56.1113	8.8635
Mph_scaf_325-0.3	11.5494	31.2526	2.21139	43.4546	7.87866
Mph_scaf_17888-0.13	3.51324	50.3701	3.5209	86.6425	4.2025
Mph_scaf_38410-0.4	0.177363	2.3477	155.16	298.831	0.187177
Mph_scaf_4111-0.29	516.858	17.8718	205.151	180.567	63.988

## Sheet: M. yessoensis
Gene ID	CT	B	G	T	D	P	J
PY_T02155	0.182962	3.99022	15.869	21.0484	49.5045	29.3667	43.9769
PY_T24606	0.540095	6.34618	2.25856	16.3928	52.7881	9.75662	8.60821
PY_T06734	0	0.403064	0.262988	0	5.06857	20.4491	68.0946
PY_T10037	0	0	0	0.426986	5.48986	20.185	52.064
PY_T02157	0	0.0817499	0	3.9713	23.8499	10.8732	19.241
PY_T07528	0	0.463791	0.887656	9.2672	7.33193	12.9733	25.3143
PY_T20061	0.100435	3.30791	4.66663	16.0612	10.5359	9.31676	8.1329
PY_T24250	0	0.194534	1.18466	5.17088	8.52707	22.6733	14.1854
PY_T02156	0.466445	0.249127	0.577949	4.79524	13.2473	12.0699	13.7895
PY_T18040	0	0	0	0	3.29913	15.6017	13.1148
PY_T24256	0	0	0.0850123	3.85142	9.69024	4.15377	9.31276
PY_T01773	0	0.170811	0	0.782808	0.245481	19.9082	4.43956
PY_T10035	0	0.652186	1.29686	4.78224	5.62376	9.96477	2.95971
PY_T14727	0	0	1.56219	7.40657	4.12912	2.95471	8.2973
PY_T02154	0.193857	1.98449	0.450373	0.395422	0.744005	8.87323	10.0916
PY_T00376	0.88324	8.03698	6.00388	5.12454	1.25548	0.359356	0.252283
PY_T16379	0	0.102237	2.04567	2.06158	3.08554	5.18692	3.39538
PY_T22891	0	0	0	0.414131	6.65571	4.33675	4.40376
PY_T08718	0.403455	4.66883	5.62389	0.329181	0	0.492451	3.63007
PY_T00419	0	0.717405	1.60487	3.47567	4.86053	1.82687	1.18388
PY_T09495	0	0	1.39591	6.43434	4.32375	0.962572	0.43442
PY_T23117	0	3.7115	0.115316	1.94393	3.6195	2.54459	1.1484
PY_T14679	0.0895717	0.2392	0.971108	0.511573	3.0939	3.49855	4.60524
PY_T20070	0	0	0.0868297	0.182965	3.44257	4.37943	3.31473
PY_T00377	1.69298	1.24108	1.38818	0.650028	2.93024	1.45865	1.53605
PY_T24257	0	0.101252	0.17617	1.7633	2.47374	3.8874	1.75443
PY_T03856	0.448497	0.798469	0.868297	1.5552	2.43849	3.14771	0.432356
PY_T20071	0	0.100766	0.262988	0.27708	5.21339	1.65804	1.74601
PY_T15059	0	0	0.142794	0.677007	2.83071	3.03839	2.01457
PY_T19312	0	0.101496	0.0882978	0.0930293	0	3.89679	3.66389
PY_T17974	0	3.1748	1.13728	0	1.07357	1.0243	1.07865
PY_T05138	0	0	0.413521	1.21991	2.45926	0.26071	2.05907
PY_T05139	0.148441	0.594615	4.08086	0.726682	0	0.0905925	0.381598
PY_T04771	0.679198	0.705362	0.262988	1.10832	0.868898	1.3817	0.582005
PY_T06365	0	0	0.178318	0.187874	1.76747	2.81058	0.591942
PY_T04857	0	0	0.146808	0	0	2.31393	2.92405
PY_T05141	0	0	0	0.430807	0.270194	0.38669	3.80061
PY_T04736	0	0	0.187463	0.921706	1.13551	1.57584	0.933446
PY_T20074	0	0	0	0.0923601	0.724082	1.65804	2.18252
PY_T05145	0.205236	0.365386	0.317872	0	0.525117	0.62627	2.2423
PY_T24253	0	0.0993367	0.259257	0.1821	1.28486	0.95347	0.860624
PY_T09724	0	0	0	1.21044	1.20777	0.823097	0.346709
PY_T03294	0	1.10577	0.480991	0	0.397292	1.13717	0.399171
PY_T22724	0	0	0	0.0928052	0.582057	1.9437	0.731012
PY_T26064	0	0	0	0	0	2.36781	0.831151
PY_T15060	0	0	0	0.42092	0.109997	2.20392	0
PY_T00379	0	0.175081	0.0761568	0.320951	1.13228	0.600175	0.126404
PY_T15502	0	0	1.18158	0.622451	0.243994	0	0
PY_T16146	0	0	0.606367	0	0.143101	0.136533	1.00644
PY_T24199	0	0.096819	0.252686	0.0887423	1.25229	0.132758	0
PY_T19313	0	0	0	0	0.479273	1.06698	0
PY_T05140	0	0	0	0	0	0.133682	1.40775
GeneID	Ey	M	Gi	Mg	Fg	He	Di	Mt	Ms	F
PY_T01773	16.8785	166.604	3.69996	3.5874	1.76419	1.49649	2.51431	23.795	11.8096	26.0886
PY_T17974	0.64506	4.03282	12.561	0.237073	0.52605	6.4634	0.396402	147.062	39.2538	2.53317
PY_T20061	52.3574	43.7586	57.4929	3.23431	17.8801	2.19444	3.95428	0.37914	0.546018	15.6463
PY_T02157	4.1076	5.95534	7.94346	2.28832	4.6055	0.224925	0.0321178	1.50437	82.8278	73.5654
PY_T07528	12.5986	25.7022	9.04466	7.97576	13.0642	4.93636	13.9397	39.5222	30.4753	23.4783
PY_T02155	6.44529	8.56851	13.3407	2.07229	1.60568	1.77474	1.00914	36.9573	60.323	27.3861
PY_T03856	25.9413	48.0497	4.84052	0.668247	11.808	17.2286	8.15335	5.77214	9.69504	7.10602
PY_T15359	5.52961	7.29945	2.3471	0.862071	3.89108	92.4592	1.44979	3.33999	7.9508	9.24521
PY_T16146	1.36082	7.3038	2.84034	8.31957	39.0798	26.2501	4.20874	14.0468	15.3848	10.5132
PY_T18115	39.0077	62.5219	0.353308	1.42069	0	1.0325	0.109626	0	0.884949	9.23296
PY_T14679	7.49624	5.60423	14.6633	2.13964	3.51865	0.756282	0.545677	17.8289	27.4155	13.8425
PY_T06531	10.7956	22.8401	3.00007	0.79222	2.12202	0.660606	3.10691	12.5129	9.6306	7.60309
PY_T02156	3.2535	3.83303	5.28211	1.8548	3.11887	0.763609	0.301867	9.72399	14.3826	19.9038
PY_T06526	1.13148	1.72678	0.28304	0.132578	0	1.00387	0.0824613	29.8121	11.6101	4.75703
PY_T04771	7.9349	6.93631	5.06673	4.3275	3.78453	7.11362	1.7708	3.57707	5.43456	3.16193
PY_T19268	11.0404	8.70718	8.42128	1.03402	0.245054	0.239361	0.118518	0.219281	0.665198	17.4126
PY_T15502	3.81573	6.1398	31.6066	0.83254	0.239114	0.596199	0.0978882	0	0.329964	0.865577
PY_T05141	0.0372504	0	42.3015	0.238664	0.0882635	0.136128	0.281963	0	0	0.0482221
PY_T04857	3.43617	13.5224	0	0.175351	0.158449	0.0855287	0.0972985	5.75057	1.7528	8.86241
PY_T05145	0.0251564	0.0664445	30.4755	0.047459	0.171538	0.0462971	0	0	0	0
PY_T00376	7.77158	6.32214	6.9616	0.13102	0	0.702091	0.100737	0	0.117108	8.34846
PY_T05143	0.0407734	0	28.2648	0.218613	0.161696	0.249382	0	0.293644	0.0715746	0
PY_T02154	2.05	5.82465	0.431064	0.313795	1.21521	0.0624736	0.0677969	0.0703562	0.823529	15.1156
PY_T22724	0	0.14909	0.137228	1.89379	21.2005	0	0.131963	0.0991371	0	0.0747242
PY_T05140	0	0.0924087	21.659	0.123762	0.18308	0.381187	0.0562119	0	0.104036	0.0140644
PY_T06069	7.20108	2.68663	0.0810867	0.0440144	0	0.06134	0.197541	0	10.9736	0.129007
PY_T14680	1.79013	1.65105	8.04794	0.259101	0.715895	0.165617	0.0615668	3.59646	0.534197	1.82081
PY_T00766	0.518798	1.08648	0.12995	0.482188	0	10.5535	0.0979735	0	1.52408	1.70088
PY_T05144	0.0694688	0	13.8321	0.0481924	0	0	0	0	0.0472421	0
PY_T03857	0.538786	0.0955468	0	8.39718	0.99883	1.77154	0	0.453476	0.94813	0.332547
PY_T19312	1.70291	2.59811	0.236697	0.0761119	0.381196	0.124931	0.0737612	0.397506	0.544242	4.57367
PY_T03858	0.372884	0.694947	6.14336	1.23059	0.196287	0.227049	0	0	0.106471	0.0385411
PY_T04736	1.04184	0.988146	1.13187	0.306637	0.674423	0	0.587599	0	0.658962	2.40727
PY_T10037	0.01846	0.0669463	7.07964	0	0.0874806	0.337302	0.0732086	0	0	0.0344057
PY_T15494	0.673013	0.781938	0.170238	0.263302	0.483671	0	0.356706	0.197532	3.40659	1.22009
PY_T22891	0.501094	0.987714	0.412081	0.293429	0.212117	2.35542	0.0443778	0.385211	0.0938936	1.30385
PY_T05138	0.421428	3.04604	0.364225	0.170074	0.714095	0.578203	0.129512	0.084583	0.127441	0.440762
PY_T08719	3.95713	1.72802	0	0.0932955	0	0	0	0	0	0.0460583
PY_T00377	1.22119	2.56661	0.993008	0.158592	0.416179	0	0	0	0.118838	0.349682
PY_T18114	1.42669	0.924857	0.476662	1.9062	0	0	0.0458571	0	0.118893	0
PY_T05305	0	0	4.71341	0.162515	0	0	0	0	0	0.0150416
PY_T14729	0.438551	0.0903976	3.27134	0	0.23625	0	0	0	0	0.0645368
PY_T19814	0.795753	0.507416	0.353169	0.0627696	0.157186	0.351515	1.40733	0	0.0426308	0.11539
PY_T00419	0.112121	0.0603213	3.23528	0	0.0962287	0	0	0	0	0.0526311
PY_T00379	0.494121	0.386523	1.08705	0	0.0821954	0.177472	0	0	0	0.758493
PY_T15059	0.609792	1.25077	0.329092	0	0	0.041595	0	0	0.0682196	0.631869
PY_T06369	0.562455	1.18038	0.0497648	0.124041	0	0.172867	0.0937985	0.212419	0.243189	0.176063
PY_T15060	1.09569	0.453665	0.322866	0.216457	0	0	0	0.361015	0	0.235705
PY_T22890	0	0.0909318	1.49023	0.0498428	0	0	0.691166	0	0.25721	0.0630526
PY_T18358	1.30263	0.548693	0	0	0	0	0	0	0	0.4841
PY_T05142	0	0	1.87669	0	0	0.0701028	0	0	0	0
PY_T22774	0	0	0	0	0	0	1.60435	0	0	0.256602
PY_T08718	0.167344	0	0	0	1.01164	0	0	0.319536	0	0.0518098
PY_T10038	0.118628	0.0159923	0.26156	0.0623839	0	0	1.04946	0	0	0
